# Supplementary material for: Bis[N-(2-furylmeth­yl)ethane-1,2-di­amine]­bis­(perchlorato)copper(II)
Source: Acta Crystallogr Sect E Struct Rep Online. 2011 May 7;67(Pt 6):m701. doi: 10.1107/S1600536811012232 (PMC3120411; doi:10.1107/S1600536811012232)
Supplement: Supplementary file 1 [file e-67-0m701-sup1.cif]

##############################################################################
#                                                                            #
# This CIF contains the data in a paper accepted for publication in          #
# Acta Crystallographica Section E. It conforms to the requirements of       #
# Notes for Authors for Acta Crystallographica Section E, and has been       #
# peer reviewed under the auspices of the IUCr Commission on Journals.       #
#                                                                            #
# Full details of the Crystallographic Information File format               #
# are given in the paper "The Crystallographic Information File (CIF):       #
# a New Standard Archive File for Crystallography" by S. R. Hall, F. H.      #
# Allen and I. D. Brown [Acta Cryst. (1991), A47, 655-685].                  #
#                                                                            #
# The current version of the core CIF dictionary is obtainable from          #
# ftp://ftp.iucr.org/pub/cif_core.dic.                                       #
#                                                                            #
# Software is freely available for graphical display of the structure(s)     #
# in this CIF. For information consult the CIF software page                 #
# http://www.iucr.org/resources/cif/software.                                #
#                                                                            #
# This file may be used for bona fide research purposes within the           #
# scientific community so long as proper attribution is given to the journal # 
# article from which it was obtained.                                        #
#                                                                            #
##############################################################################
data_global
_audit_creation_method     ' SHELXL-97 and manual editing of form.cif'
_journal_data_validation_number     ?
_journal_date_recd_electronic     2011-03-23
_journal_date_accepted     2011-04-01
_journal_name_full     'Acta Crystallographica, Section E'
_journal_year     2011
_journal_volume     67
_journal_issue      6
_journal_page_first     m701
_journal_page_last     m701
_journal_paper_category     QM
_journal_coeditor_code     NK2094
_publ_contact_author_name     'Prof. Zhi-Quan Pan'
_publ_contact_author_address
;
       Key Laboratory for Green Chemical Process
 of Ministry of Education
       Wuhan Institute of Technology
       430073, Wuhan
       People's Republic of China
;
_publ_contact_author_email     'zhiqpan@163.com'
_publ_contact_author_fax     '86 027 87194465'
_publ_contact_author_phone     '86 027 87194465'
_publ_section_title
;
Bis[<i>N</i>-(2-furylmethyl)ethane-1,2-diamine]bis(perchlorato)copper(II)
;
loop_
    _publ_author_name
    _publ_author_footnote
    _publ_author_address
    'Wei Xiao' ?
;     Key Laboratory for Green Chemical Processes of the Ministry of Education
      Wuhan Institute of Technology
      Wuhan, 430073
      People's Republic of China
;
    'Shi-Rong Li' ?
;     Hubei Key Laboratory of Biologic Resources Protection and Utilization
      Hubei Institute for Nationalities
      Enshi, 44500
      People's Republic of China
;
    'Hong Zhou' ?
;     Key Laboratory for Green Chemical Processes of the Ministry of Education
      Wuhan Institute of Technology
      Wuhan, 430073
      People's Republic of China
;
    'Zhi-Quan Pan' ?
;     Key Laboratory for Green Chemical Processes of the Ministry of Education
      Wuhan Institute of Technology
      Wuhan, 430073
      People's Republic of China
;
    'Qimao Huang' ?
;     Key Laboratory for Green Chemical Processes of the Ministry of Education
      Wuhan Institute of Technology
      Wuhan, 430073
      People's Republic of China
;
data_I
_audit_creation_method     SHELXL-97
_chemical_name_systematic
;
Bis[<i>N</i>-(2-furylmethyl)ethane-1,2-diamine]bis(perchlorato)copper
(II)
;
_chemical_name_common     ?
_chemical_formula_moiety     'C14 H24 Cl2 Cu N4 O10'
_chemical_formula_sum     'C14 H24 Cl2 Cu N4 O10'
_chemical_formula_iupac     '[Cu (Cl O4)2 (C7 H12 N2 O)2]'
_chemical_formula_weight     542.81
_chemical_melting_point     ?
_symmetry_cell_setting     monoclinic
_symmetry_space_group_name_H-M     'P 21/c'
_symmetry_space_group_name_Hall     '-P 2ybc'
loop_
    _symmetry_equiv_pos_as_xyz
    'x, y, z'
    '-x, y+1/2, -z+1/2'
    '-x, -y, -z'
    'x, -y-1/2, z-1/2'
_cell_length_a     9.736(8)
_cell_length_b     11.899(9)
_cell_length_c     9.466(7)
_cell_angle_alpha     90.00
_cell_angle_beta     94.227(12)
_cell_angle_gamma     90.00
_cell_volume     1093.6(14)
_cell_formula_units_Z     2
_cell_measurement_reflns_used     1812
_cell_measurement_theta_min     2.70
_cell_measurement_theta_max     22.61
_cell_measurement_temperature     291(2)
_exptl_crystal_description     block
_exptl_crystal_colour     blue
_exptl_crystal_size_max     0.28
_exptl_crystal_size_mid     0.24
_exptl_crystal_size_min     0.22
_exptl_crystal_density_diffrn     1.648
_exptl_crystal_density_meas     ?
_exptl_crystal_density_method     'not measured'
_exptl_crystal_F_000     558
_exptl_absorpt_coefficient_mu     1.301
_exptl_absorpt_correction_type     multi-scan
_exptl_absorpt_process_details     '(SADABS; Sheldrick, 1996)'
_exptl_absorpt_correction_T_min     0.7121
_exptl_absorpt_correction_T_max     0.7628
_exptl_special_details
;
;
_diffrn_ambient_temperature     291(2)
_diffrn_radiation_type     'MoK\a'
_diffrn_radiation_wavelength     0.71073
_diffrn_radiation_source     'sealed tube'
_diffrn_radiation_monochromator     'graphite'
_diffrn_measurement_device_type     'Bruker SMART APEX CCD'
_diffrn_measurement_method     'omega scans'
_diffrn_detector_area_resol_mean     ?
_diffrn_reflns_number     5510
_diffrn_reflns_av_R_equivalents     0.0388
_diffrn_reflns_av_sigmaI/netI     0.0401
_diffrn_reflns_theta_min     2.71
_diffrn_reflns_theta_max     25.10
_diffrn_reflns_theta_full     25.10
_diffrn_measured_fraction_theta_max     0.982
_diffrn_measured_fraction_theta_full     0.982
_diffrn_reflns_limit_h_min     -9
_diffrn_reflns_limit_h_max     11
_diffrn_reflns_limit_k_min     -14
_diffrn_reflns_limit_k_max     12
_diffrn_reflns_limit_l_min     -11
_diffrn_reflns_limit_l_max     11
_diffrn_standards_number     ?
_diffrn_standards_interval_count     ?
_diffrn_standards_interval_time     ?
_diffrn_standards_decay_%     ?
_refine_special_details
;
Refinement of <i>F</i>^2^ against ALL reflections. The weighted <i>R</i>-factor
<i>wR</i> and goodness of fit <i>S</i> are based on <i>F</i>^2^, conventional
<i>R</i>-factors <i>R</i> are based on <i>F</i>, with <i>F</i> set to zero for
negative <i>F</i>^2^. The threshold expression of <i>F</i>^2^ >
\s(<i>F</i>^2^) is used only for calculating <i>R</i>-factors(gt) <i>etc</i>.
and is not relevant to the choice of reflections for refinement.
<i>R</i>-factors based on <i>F</i>^2^ are statistically about twice as large
as those based on <i>F</i>, and <i>R</i>- factors based on ALL data will be
even larger.
;
_reflns_number_total     1914
_reflns_number_gt     1589
_reflns_threshold_expression     >2sigma(I)
_refine_ls_structure_factor_coef     Fsqd
_refine_ls_matrix_type     full
_refine_ls_R_factor_all     0.0591
_refine_ls_R_factor_gt     0.0486
_refine_ls_wR_factor_gt     0.1095
_refine_ls_wR_factor_ref     0.1124
_refine_ls_goodness_of_fit_ref     1.074
_refine_ls_restrained_S_all     1.074
_refine_ls_number_reflns     1914
_refine_ls_number_parameters     142
_refine_ls_number_restraints     0
_refine_ls_hydrogen_treatment     constr
_refine_ls_weighting_scheme     calc
_refine_ls_weighting_details
             'calc w=1/[\s^2^(Fo^2^)+(0.05P)^2^+1.33P] where P=(Fo^2^+2Fc^2^)/3'
_atom_sites_solution_hydrogens     geom
_atom_sites_solution_primary     direct
_atom_sites_solution_secondary     difmap
_refine_ls_shift/su_max     0.000
_refine_ls_shift/su_mean     0.000
_refine_diff_density_max     0.257
_refine_diff_density_min     -0.698
_refine_ls_extinction_method     none
_refine_ls_extinction_coef     ?
loop_
    _atom_type_symbol
    _atom_type_description
    _atom_type_scat_dispersion_real
    _atom_type_scat_dispersion_imag
    _atom_type_scat_source
    'C' 'C' 0.0033 0.0016
                         'International Tables Vol C Tables 4.2.6.8 and 6.1.1.4'
    'H' 'H' 0.0000 0.0000
                         'International Tables Vol C Tables 4.2.6.8 and 6.1.1.4'
    'N' 'N' 0.0061 0.0033
                         'International Tables Vol C Tables 4.2.6.8 and 6.1.1.4'
    'O' 'O' 0.0106 0.0060
                         'International Tables Vol C Tables 4.2.6.8 and 6.1.1.4'
    'Cu' 'Cu' 0.3201 1.2651
                         'International Tables Vol C Tables 4.2.6.8 and 6.1.1.4'
    'Cl' 'Cl' 0.1484 0.1585
                         'International Tables Vol C Tables 4.2.6.8 and 6.1.1.4'
_computing_data_collection     'SMART (Bruker, 2007)'
_computing_cell_refinement     'SAINT (Bruker, 2007)'
_computing_data_reduction     'SAINT (Bruker, 2007)'
_computing_structure_solution     'SHELXTL (Sheldrick, 2008)'
_computing_structure_refinement     'SHELXTL (Sheldrick, 2008)'
_computing_molecular_graphics     'SHELXTL (Sheldrick, 2008)'
_computing_publication_material     'SHELXTL (Sheldrick, 2008)'
loop_
    _atom_site_type_symbol
    _atom_site_label
    _atom_site_fract_x
    _atom_site_fract_y
    _atom_site_fract_z
    _atom_site_U_iso_or_equiv
    _atom_site_adp_type
    _atom_site_calc_flag
    _atom_site_refinement_flags
    _atom_site_occupancy
    _atom_site_symmetry_multiplicity
    _atom_site_disorder_assembly
    _atom_site_disorder_group
    C C1 0.4721(5) 0.3096(4) 0.7859(4) 0.0440(10) Uani d . 1 1 . .
    H H1 0.3854 0.2781 0.7661 0.053 Uiso calc R 1 1 . .
    C C2 0.5127(4) 0.3583(4) 0.9007(5) 0.0421(10) Uani d . 1 1 . .
    H H2 0.4651 0.3609 0.9823 0.051 Uiso calc R 1 1 . .
    C C3 0.6429(5) 0.4080(4) 0.8837(5) 0.0476(11) Uani d . 1 1 . .
    H H3 0.6939 0.4531 0.9484 0.057 Uiso calc R 1 1 . .
    C C4 0.6766(4) 0.3770(4) 0.7570(4) 0.0404(10) Uani d . 1 1 . .
    C C5 0.8085(4) 0.3823(4) 0.6885(4) 0.0417(10) Uani d . 1 1 . .
    H H5A 0.8831 0.3906 0.7616 0.050 Uiso calc R 1 1 . .
    H H5B 0.8220 0.3116 0.6405 0.050 Uiso calc R 1 1 . .
    C C6 0.7106(5) 0.4843(4) 0.4717(5) 0.0468(11) Uani d . 1 1 . .
    H H6A 0.6259 0.4492 0.4970 0.056 Uiso calc R 1 1 . .
    H H6B 0.6924 0.5634 0.4536 0.056 Uiso calc R 1 1 . .
    C C7 0.7570(5) 0.4316(4) 0.3458(5) 0.0466(11) Uani d . 1 1 . .
    H H7A 0.6909 0.4462 0.2662 0.056 Uiso calc R 1 1 . .
    H H7B 0.7621 0.3509 0.3599 0.056 Uiso calc R 1 1 . .
    Cl Cl1 0.90322(11) 0.80490(9) 0.47487(11) 0.0422(3) Uani d . 1 1 . .
    Cu Cu1 1.0000 0.5000 0.5000 0.0320(2) Uani d S 1 2 . .
    N N1 0.8171(4) 0.4721(3) 0.5882(4) 0.0465(9) Uani d . 1 1 . .
    H H1B 0.8199 0.5368 0.6377 0.056 Uiso d R 1 1 . .
    N N2 0.8951(4) 0.4749(3) 0.3128(4) 0.0451(9) Uani d . 1 1 . .
    H H2A 0.8864 0.5396 0.2638 0.054 Uiso calc R 1 1 . .
    H H2B 0.9387 0.4245 0.2611 0.054 Uiso calc R 1 1 . .
    O O1 0.5768(3) 0.3107(3) 0.6947(3) 0.0493(8) Uani d . 1 1 . .
    O O2 0.9102(3) 0.6962(3) 0.4956(3) 0.0493(8) Uani d . 1 1 . .
    O O3 0.8334(3) 0.8393(2) 0.3418(3) 0.0476(8) Uani d . 1 1 . .
    O O4 1.0257(3) 0.8481(2) 0.4616(3) 0.0462(7) Uani d . 1 1 . .
    O O5 0.8431(3) 0.8640(2) 0.5750(3) 0.0446(7) Uani d . 1 1 . .
loop_
    _atom_site_aniso_label
    _atom_site_aniso_U_11
    _atom_site_aniso_U_22
    _atom_site_aniso_U_33
    _atom_site_aniso_U_12
    _atom_site_aniso_U_13
    _atom_site_aniso_U_23
    C1 0.044(3) 0.046(2) 0.042(2) -0.018(2) 0.0009(19) 0.004(2)
    C2 0.041(2) 0.045(2) 0.042(2) 0.0089(19) 0.0103(19) 0.0034(19)
    C3 0.048(3) 0.049(3) 0.048(2) -0.015(2) 0.015(2) -0.009(2)
    C4 0.035(2) 0.057(3) 0.0306(19) -0.0051(19) 0.0070(17) 0.0011(18)
    C5 0.042(2) 0.041(2) 0.043(2) 0.0078(19) 0.0053(19) 0.0011(18)
    C6 0.045(3) 0.051(3) 0.046(2) -0.006(2) 0.012(2) 0.019(2)
    C7 0.045(3) 0.048(3) 0.044(2) -0.012(2) -0.0140(19) 0.012(2)
    Cl1 0.0397(6) 0.0441(6) 0.0442(6) 0.0033(4) 0.0113(4) -0.0060(4)
    Cu1 0.0324(4) 0.0315(4) 0.0333(4) -0.0005(3) 0.0110(3) 0.0024(3)
    N1 0.043(2) 0.050(2) 0.048(2) -0.0093(17) 0.0127(17) 0.0170(17)
    N2 0.043(2) 0.043(2) 0.048(2) -0.0126(16) -0.0073(17) -0.0004(16)
    O1 0.053(2) 0.0482(17) 0.0475(17) -0.0162(15) 0.0109(15) -0.0149(14)
    O2 0.0527(19) 0.0448(18) 0.0530(18) 0.0136(14) 0.0218(15) 0.0132(14)
    O3 0.0467(17) 0.0419(17) 0.0529(18) -0.0135(14) -0.0053(14) 0.0056(14)
    O4 0.0469(18) 0.0466(17) 0.0474(16) -0.0021(14) 0.0193(14) 0.0084(14)
    O5 0.0430(17) 0.0442(16) 0.0467(16) 0.0178(14) 0.0040(13) -0.0015(13)
_geom_special_details
;
All e.s.d.'s (except the e.s.d. in the dihedral angle between two l.s. planes)
are estimated using the full covariance matrix. The cell e.s.d.'s are taken
into account individually in the estimation of e.s.d.'s in distances, angles
and torsion angles; correlations between e.s.d.'s in cell parameters are only
used when they are defined by crystal symmetry. An approximate (isotropic)
treatment of cell e.s.d.'s is used for estimating e.s.d.'s involving l.s.
planes.
;
loop_
    _geom_bond_atom_site_label_1
    _geom_bond_atom_site_label_2
    _geom_bond_site_symmetry_2
    _geom_bond_distance
    _geom_bond_publ_flag
    C1 C2 . 1.268(6) ?
    C1 O1 . 1.384(5) ?
    C1 H1 . 0.9300 ?
    C2 C3 . 1.419(6) ?
    C2 H2 . 0.9300 ?
    C3 C4 . 1.319(6) ?
    C3 H3 . 0.9300 ?
    C4 O1 . 1.352(5) ?
    C4 C5 . 1.482(6) ?
    C5 N1 . 1.436(5) ?
    C5 H5A . 0.9700 ?
    C5 H5B . 0.9700 ?
    C6 C7 . 1.448(6) ?
    C6 N1 . 1.465(6) ?
    C6 H6A . 0.9700 ?
    C6 H6B . 0.9700 ?
    C7 N2 . 1.494(6) ?
    C7 H7A . 0.9700 ?
    C7 H7B . 0.9700 ?
    Cl1 O2 . 1.309(3) ?
    Cl1 O4 . 1.313(3) ?
    Cl1 O5 . 1.348(3) ?
    Cl1 O3 . 1.446(3) ?
    Cu1 N2 . 2.001(4) ?
    Cu1 N2 3_766 2.001(4) ?
    Cu1 N1 . 2.049(4) ?
    Cu1 N1 3_766 2.049(4) ?
    N1 H1B . 0.9000 ?
    N2 H2A . 0.9000 ?
    N2 H2B . 0.9000 ?
loop_
    _geom_angle_atom_site_label_1
    _geom_angle_atom_site_label_2
    _geom_angle_atom_site_label_3
    _geom_angle_site_symmetry_1
    _geom_angle_site_symmetry_3
    _geom_angle
    _geom_angle_publ_flag
    C2 C1 O1 . . 109.5(4) ?
    C2 C1 H1 . . 125.3 ?
    O1 C1 H1 . . 125.3 ?
    C1 C2 C3 . . 108.5(4) ?
    C1 C2 H2 . . 125.8 ?
    C3 C2 H2 . . 125.8 ?
    C4 C3 C2 . . 105.7(4) ?
    C4 C3 H3 . . 127.1 ?
    C2 C3 H3 . . 127.1 ?
    C3 C4 O1 . . 109.9(4) ?
    C3 C4 C5 . . 131.9(4) ?
    O1 C4 C5 . . 116.9(3) ?
    N1 C5 C4 . . 114.6(4) ?
    N1 C5 H5A . . 108.6 ?
    C4 C5 H5A . . 108.6 ?
    N1 C5 H5B . . 108.6 ?
    C4 C5 H5B . . 108.6 ?
    H5A C5 H5B . . 107.6 ?
    C7 C6 N1 . . 109.3(4) ?
    C7 C6 H6A . . 109.8 ?
    N1 C6 H6A . . 109.8 ?
    C7 C6 H6B . . 109.8 ?
    N1 C6 H6B . . 109.8 ?
    H6A C6 H6B . . 108.3 ?
    C6 C7 N2 . . 111.2(4) ?
    C6 C7 H7A . . 109.4 ?
    N2 C7 H7A . . 109.4 ?
    C6 C7 H7B . . 109.4 ?
    N2 C7 H7B . . 109.4 ?
    H7A C7 H7B . . 108.0 ?
    O2 Cl1 O4 . . 111.3(2) ?
    O2 Cl1 O5 . . 115.5(2) ?
    O4 Cl1 O5 . . 107.9(2) ?
    O2 Cl1 O3 . . 115.2(2) ?
    O4 Cl1 O3 . . 100.24(19) ?
    O5 Cl1 O3 . . 105.3(2) ?
    N2 Cu1 N2 . 3_766 180.0000(10)
                                 ?
    N2 Cu1 N1 . . 86.25(16) ?
    N2 Cu1 N1 3_766 . 93.75(16) ?
    N2 Cu1 N1 . 3_766 93.75(16) ?
    N2 Cu1 N1 3_766 3_766 86.25(16) ?
    N1 Cu1 N1 . 3_766 180.0 ?
    C5 N1 C6 . . 120.0(4) ?
    C5 N1 Cu1 . . 119.0(3) ?
    C6 N1 Cu1 . . 105.4(3) ?
    C5 N1 H1B . . 107.1 ?
    C6 N1 H1B . . 107.4 ?
    Cu1 N1 H1B . . 94.6 ?
    C7 N2 Cu1 . . 106.0(3) ?
    C7 N2 H2A . . 110.5 ?
    Cu1 N2 H2A . . 110.5 ?
    C7 N2 H2B . . 110.5 ?
    Cu1 N2 H2B . . 110.5 ?
    H2A N2 H2B . . 108.7 ?
    C4 O1 C1 . . 105.8(3) ?
loop_
    _geom_torsion_atom_site_label_1
    _geom_torsion_atom_site_label_2
    _geom_torsion_atom_site_label_3
    _geom_torsion_atom_site_label_4
    _geom_torsion_site_symmetry_1
    _geom_torsion_site_symmetry_2
    _geom_torsion_site_symmetry_3
    _geom_torsion_site_symmetry_4
    _geom_torsion
    _geom_torsion_publ_flag
    O1 C1 C2 C3 . . . . 7.7(5) ?
    C1 C2 C3 C4 . . . . -4.6(5) ?
    C2 C3 C4 O1 . . . . -0.5(5) ?
    C2 C3 C4 C5 . . . . -166.5(5) ?
    C3 C4 C5 N1 . . . . -102.5(6) ?
    O1 C4 C5 N1 . . . . 92.3(5) ?
    N1 C6 C7 N2 . . . . -53.2(5) ?
    C4 C5 N1 C6 . . . . -54.1(5) ?
    C4 C5 N1 Cu1 . . . . 173.9(3) ?
    C7 C6 N1 C5 . . . . -96.6(5) ?
    C7 C6 N1 Cu1 . . . . 41.1(4) ?
    N2 Cu1 N1 C5 . . . . 121.4(3) ?
    N2 Cu1 N1 C5 3_766 . . . -58.6(3) ?
    N2 Cu1 N1 C6 . . . . -16.7(3) ?
    N2 Cu1 N1 C6 3_766 . . . 163.3(3) ?
    C6 C7 N2 Cu1 . . . . 36.2(4) ?
    N1 Cu1 N2 C7 . . . . -9.8(3) ?
    N1 Cu1 N2 C7 3_766 . . . 170.2(3) ?
    C3 C4 O1 C1 . . . . 4.9(5) ?
    C5 C4 O1 C1 . . . . 173.3(4) ?
    C2 C1 O1 C4 . . . . -7.9(5) ?
