# Supplementary material for: Bis[N-(2-furylmeth­yl)ethane-1,2-di­amine]­bis­(perchlorato)copper(II)
Source: Acta Crystallogr Sect E Struct Rep Online. 2011 May 7;67(Pt 6):m701. doi: 10.1107/S1600536811012232 (PMC3120411; doi:10.1107/S1600536811012232)
Supplement: Supplementary file 2 [file e-67-0m701-Isup2.hkl]

# 
# h,k,l, Fc-squared, Fo-squared, sigma(Fo-squared) and status flag 
# 
data_I
_shelx_title ' aa in P2(1)/c' 
_shelx_refln_list_code          4 
_shelx_F_calc_maximum      179.19 
_exptl_crystal_F_000       558.00 
_reflns_d_resolution_high  0.8379 
 
loop_ 
 _symmetry_equiv_pos_as_xyz 
 'x, y, z' 
 '-x, y+1/2, -z+1/2' 
 '-x, -y, -z' 
 'x, -y-1/2, z-1/2' 
 
_cell_length_a     9.7357 
_cell_length_b    11.8995 
_cell_length_c     9.4657 
_cell_angle_alpha  90.000 
_cell_angle_beta   94.227 
_cell_angle_gamma  90.000 
 
_shelx_F_squared_multiplier     1.000 
 
loop_ 
 _refln_index_h 
 _refln_index_k 
 _refln_index_l 
 _refln_F_squared_calc 
 _refln_F_squared_meas 
 _refln_F_squared_sigma 
 _refln_observed_status 
   2   0   0     3057.79     3763.98     42.55 o 
   3   0   0      726.51      706.05     16.03 o 
   4   0   0       80.24      352.41     60.12 o 
   5   0   0        3.57       75.85     40.08 o 
   6   0   0     1158.04     1251.47     23.74 o 
   7   0   0      366.27      428.26     53.34 o 
   8   0   0      230.18      233.40     12.95 o 
   9   0   0      553.58      686.94     52.41 o 
  10   0   0      923.88      876.25     28.37 o 
  11   0   0      653.73      585.50      1.23 o 
   1   1   0      251.00      297.19     15.63 o 
   2   1   0    14693.50    14044.46     29.22 o 
   3   1   0     3160.53     2983.27     69.06 o 
   4   1   0      197.45      243.14     32.95 o 
   5   1   0      380.05      370.69     18.81 o 
   6   1   0      998.01     1030.05     42.39 o 
   7   1   0      490.69      474.48     25.13 o 
   8   1   0      357.88      358.77     13.87 o 
   9   1   0       83.70       85.61     23.76 o 
  10   1   0      224.10      242.47     16.61 o 
  11   1   0        0.22        9.87     51.18 o 
   0   2   0      476.40      465.48     34.84 o 
   1   2   0     1400.59     1433.85     59.59 o 
   2   2   0     1582.72     1616.16     29.43 o 
   3   2   0     4869.90     5009.44    105.87 o 
   4   2   0     3893.68     3555.63     68.95 o 
   5   2   0     2633.84     2448.95     89.57 o 
   6   2   0     2517.45     2516.59     47.33 o 
   7   2   0      971.21     1138.67     37.31 o 
   8   2   0      427.00      409.22     34.53 o 
   9   2   0      101.26      123.32     27.34 o 
  10   2   0       46.48       81.59     10.85 o 
  11   2   0       53.14       96.64     12.64 o 
   1   3   0     7005.44     6838.10    228.74 o 
   2   3   0      529.38      654.49     39.36 o 
   3   3   0      408.68      393.50     24.10 o 
   4   3   0     1240.49     1275.93     27.15 o 
   5   3   0       52.92       54.15      3.94 o 
   6   3   0        1.09        2.30      6.20 o 
   7   3   0       45.00       55.76      8.08 o 
   8   3   0      617.41      618.76      9.36 o 
   9   3   0       17.42       27.55     17.87 o 
  10   3   0       19.39       23.99     14.72 o 
  11   3   0       25.88       28.67      8.54 o 
   0   4   0       12.85       46.24     20.81 o 
   1   4   0     2745.65     3084.82     70.87 o 
   2   4   0     1661.64     1625.31     16.11 o 
   3   4   0     2557.67     2493.16     47.28 o 
   4   4   0      610.24      590.15     20.81 o 
   5   4   0       82.85      179.33     63.18 o 
   6   4   0      116.02      203.88     19.44 o 
   7   4   0      505.40      488.94     21.96 o 
   8   4   0      448.19      437.16     22.71 o 
   9   4   0      354.23      420.56     36.48 o 
  10   4   0      494.33      490.88     18.54 o 
  11   4   0      221.70      185.35     39.47 o 
   1   5   0     2214.38     2116.60     43.04 o 
   2   5   0     1819.34     1903.60     38.57 o 
   3   5   0        2.13       23.62     12.89 o 
   4   5   0      326.58      315.50      9.63 o 
   5   5   0      472.47      442.54      2.24 o 
   6   5   0      104.84      105.87      2.95 o 
   7   5   0       71.20       97.38     30.06 o 
   8   5   0        3.10        3.63     18.04 o 
   9   5   0        5.64       25.62     38.79 o 
  10   5   0      122.06      121.57     13.57 o 
   0   6   0    13228.30    13163.36     37.57 o 
   1   6   0     4672.25     4451.86     23.76 o 
   2   6   0     3667.50     3537.13     58.94 o 
   3   6   0        4.05       70.50     14.45 o 
   4   6   0      476.22      669.33     59.44 o 
   5   6   0      183.63      178.97     24.71 o 
   6   6   0      568.38      514.59     12.41 o 
   7   6   0      821.73      761.78     22.65 o 
   8   6   0       84.25      155.50     27.74 o 
   9   6   0      150.17      201.66     22.63 o 
  10   6   0      405.51      387.07     35.92 o 
   1   7   0      196.24      215.74     23.92 o 
   2   7   0      442.37      424.59     16.77 o 
   3   7   0      262.15      340.36     29.19 o 
   4   7   0      177.67      182.73     13.96 o 
   5   7   0       64.14       69.00      7.99 o 
   6   7   0       11.87       16.15     16.11 o 
   7   7   0        2.72        9.26     29.91 o 
   8   7   0      424.10      448.90     17.69 o 
   9   7   0       10.99       16.07     18.21 o 
  10   7   0       30.66       38.19     30.91 o 
   0   8   0       17.80       22.48      6.17 o 
   1   8   0      343.36      309.89     14.77 o 
   2   8   0       22.60       21.56      7.31 o 
   3   8   0      877.17      810.96     45.69 o 
   4   8   0     1402.06     1367.74     30.01 o 
   5   8   0     1332.27     1344.14     31.25 o 
   6   8   0     2623.10     2440.45     19.10 o 
   7   8   0      506.15      514.41     15.91 o 
   8   8   0       67.77       68.87     26.80 o 
   9   8   0        9.16       28.04     26.09 o 
   1   9   0      240.39      244.36     14.68 o 
   2   9   0      940.66      910.32     72.71 o 
   3   9   0      509.36      472.71      9.58 o 
   4   9   0      720.60      712.44     13.97 o 
   5   9   0      111.10      116.14     18.21 o 
   6   9   0      193.22      221.34     21.88 o 
   7   9   0       41.77       46.23     23.91 o 
   8   9   0      354.81      382.44     24.82 o 
   0  10   0     1366.51     1402.94     52.88 o 
   1  10   0      563.52      538.84     46.24 o 
   2  10   0      734.27      795.80     34.37 o 
   3  10   0      422.40      445.23     19.09 o 
   4  10   0        7.19       15.11     12.33 o 
   5  10   0       14.50       16.66      5.01 o 
   6  10   0       33.23       52.72     21.38 o 
   7  10   0       17.84       19.20     15.17 o 
   8  10   0      107.69      137.28     25.70 o 
   1  11   0       38.39       66.77     18.80 o 
   2  11   0       66.20       95.90     20.03 o 
   3  11   0      181.85      208.09     14.35 o 
   4  11   0      236.51      272.58     15.40 o 
   5  11   0      156.19      152.25      5.13 o 
   6  11   0        7.10        9.62      7.46 o 
   7  11   0      147.66      137.20      9.67 o 
   0  12   0        9.85       13.26     35.15 o 
   1  12   0       66.93       72.14     30.82 o 
   2  12   0      136.45      148.78     10.72 o 
   3  12   0      372.07      374.93     19.72 o 
   4  12   0      363.30      367.87     21.31 o 
   5  12   0      415.17      377.28     11.72 o 
   6  12   0      183.45      190.96     18.48 o 
   1  13   0       37.81       58.43     28.56 o 
   2  13   0       31.83       36.72     11.41 o 
   3  13   0       22.93       33.43     15.36 o 
   4  13   0        4.47        5.66     11.97 o 
   0  14   0       96.87      149.54     40.39 o 
   1  14   0       98.03       86.23     19.97 o 
 -11   1   1      196.19      184.55     17.42 o 
 -10   1   1      425.00      438.59     15.38 o 
  -9   1   1      587.12      551.01     15.42 o 
  -8   1   1      135.88      211.72     33.40 o 
  -7   1   1      111.94      298.35     94.19 o 
  -6   1   1       25.02       58.47     18.19 o 
  -5   1   1     3801.02     3599.48    115.00 o 
  -4   1   1     6066.26     6007.21     50.26 o 
  -3   1   1     2515.31     2504.64     32.53 o 
  -2   1   1      293.02      362.65     37.34 o 
  -1   1   1      798.69      857.93     43.94 o 
   0   1   1     2987.67     3027.64    198.28 o 
   1   1   1     4596.59     4811.24    103.94 o 
   2   1   1      699.51      824.87     83.47 o 
   3   1   1     1610.72     1733.71     24.45 o 
   4   1   1      807.98      802.11     55.70 o 
   5   1   1      304.71      412.66     23.93 o 
   6   1   1      810.27      786.03     27.74 o 
   7   1   1     2137.50     1998.67     18.50 o 
   8   1   1      192.21      234.95     36.72 o 
   9   1   1       53.70       68.88     12.96 o 
  10   1   1      182.17      198.56     36.38 o 
  11   1   1       82.32      129.80     21.89 o 
 -11   2   1       38.87       57.29     16.29 o 
 -10   2   1       24.73       33.92     14.90 o 
  -9   2   1      116.86      160.50     14.47 o 
  -8   2   1      107.88      172.85     24.88 o 
  -7   2   1      152.35      184.06     28.52 o 
  -6   2   1        0.10       11.00     16.34 o 
  -5   2   1      309.26      302.92     15.06 o 
  -4   2   1     1948.69     1986.21     24.39 o 
  -3   2   1       40.29       46.55      2.71 o 
  -2   2   1     4915.06     4800.80     77.99 o 
  -1   2   1       71.40       81.47     15.38 o 
   0   2   1     3260.12     3099.41      5.47 o 
   1   2   1    14830.67    13981.82    270.53 o 
   2   2   1     2099.71     2001.66     60.11 o 
   3   2   1       81.09      115.34     14.37 o 
   4   2   1      741.14      747.28     21.45 o 
   5   2   1      276.84      267.78      6.36 o 
   6   2   1     1023.13     1071.95     35.48 o 
   7   2   1       44.22       57.26      8.31 o 
   8   2   1       43.66       47.89      4.01 o 
   9   2   1      151.48      156.68      9.40 o 
  10   2   1       40.98       40.38      9.25 o 
  11   2   1        3.89       24.25     29.03 o 
 -11   3   1      298.30      244.85     30.22 o 
 -10   3   1      710.11      626.51      4.01 o 
  -9   3   1       22.76       91.22     18.97 o 
  -8   3   1      457.27      445.40     17.54 o 
  -7   3   1      417.82      402.98      0.92 o 
  -6   3   1     1275.71     1260.52     10.55 o 
  -5   3   1      121.43      167.79     16.84 o 
  -4   3   1     1230.87     1168.45     78.53 o 
  -3   3   1     1458.19     1446.56     86.98 o 
  -2   3   1     3596.46     3537.18     15.71 o 
  -1   3   1    22254.90    20573.21     63.30 o 
   0   3   1    32107.65    29957.41     49.49 o 
   1   3   1     2618.02     2743.84    125.84 o 
   2   3   1     1881.72     1832.26     40.14 o 
   3   3   1       29.30      111.50     28.34 o 
   4   3   1      897.10      885.72     26.33 o 
   5   3   1      488.64      492.47     15.82 o 
   6   3   1     2532.17     2482.35     25.10 o 
   7   3   1     1014.45      968.53     12.16 o 
   8   3   1      582.09      533.80     16.14 o 
   9   3   1      506.61      443.16      6.32 o 
  10   3   1      252.99      265.55     34.07 o 
  11   3   1      347.13      309.48     45.17 o 
 -11   4   1       14.49       16.06      8.63 o 
 -10   4   1        5.51       11.40      7.86 o 
  -9   4   1       18.76       37.68      5.11 o 
  -8   4   1      122.49      120.37     22.13 o 
  -7   4   1       78.77       96.25     21.64 o 
  -6   4   1      931.95      915.93     24.51 o 
  -5   4   1      360.15      384.52     20.81 o 
  -4   4   1      219.71      187.92     86.69 o 
  -3   4   1      493.90      509.04     14.60 o 
  -2   4   1      899.83      894.30    116.64 o 
  -1   4   1      609.11      618.46     10.49 o 
   0   4   1      691.29      910.97     21.33 o 
   1   4   1     2811.58     2656.29    137.32 o 
   2   4   1      167.10      205.35     23.01 o 
   3   4   1     1171.33     1141.16     23.24 o 
   4   4   1      375.16      391.97      7.78 o 
   5   4   1       72.56       84.49     10.73 o 
   6   4   1       18.11       31.34      8.47 o 
   7   4   1      164.22      161.48      9.87 o 
   8   4   1      182.19      213.11     17.47 o 
   9   4   1      121.36      116.28     29.67 o 
  10   4   1        8.19       16.56     24.13 o 
 -10   5   1        4.37        7.55      9.18 o 
  -9   5   1       91.95       92.42     27.60 o 
  -8   5   1        7.71       99.89     40.55 o 
  -7   5   1     1477.48     1376.71     96.13 o 
  -6   5   1     1441.86     1210.80     72.08 o 
  -5   5   1     1176.06     1097.61     43.88 o 
  -4   5   1     2780.58     2638.07     56.90 o 
  -3   5   1     1699.31     1701.05     51.70 o 
  -2   5   1      394.45      376.33      6.72 o 
  -1   5   1      471.22      458.65     10.40 o 
   0   5   1     2799.31     2776.59     51.89 o 
   1   5   1      246.97      297.34     15.74 o 
   2   5   1     1155.40     1189.98     36.08 o 
   3   5   1     2114.05     1919.61     56.47 o 
   4   5   1      416.05      340.84     18.57 o 
   5   5   1     2170.69     2088.99     22.28 o 
   6   5   1     1626.55     1449.91      7.65 o 
   7   5   1      369.28      312.91     42.24 o 
   8   5   1      538.73      494.29     42.70 o 
   9   5   1        2.99       11.89     26.64 o 
  10   5   1       46.49       55.79     27.61 o 
 -10   6   1        4.79        3.73     35.80 o 
  -9   6   1       82.88      149.94     22.75 o 
  -8   6   1      160.12      142.81      8.48 o 
  -7   6   1       22.77       48.17      4.50 o 
  -6   6   1      110.66      142.75     25.30 o 
  -5   6   1      771.13      746.38     18.80 o 
  -4   6   1      478.50      505.01     17.37 o 
  -3   6   1      249.97      308.26     22.05 o 
  -2   6   1      467.06      434.41     10.06 o 
  -1   6   1        9.75       17.73      3.84 o 
   0   6   1      396.50      415.80      8.68 o 
   1   6   1     1245.24     1160.58     38.61 o 
   2   6   1      161.48      195.49     12.73 o 
   3   6   1      355.63      356.57     28.89 o 
   4   6   1       51.16       65.18      8.62 o 
   5   6   1       31.07       33.96     31.38 o 
   6   6   1        9.78       12.35     35.24 o 
   7   6   1      217.87      277.50     23.94 o 
   8   6   1       97.01      107.58      3.13 o 
   9   6   1        1.73        6.28     16.34 o 
  10   6   1        1.96       18.91     17.53 o 
 -10   7   1      453.70      458.57     20.66 o 
  -9   7   1      439.48      428.32     27.55 o 
  -8   7   1      388.28      423.74     19.78 o 
  -7   7   1       17.27       32.86      9.27 o 
  -6   7   1       16.05       13.91     23.97 o 
  -5   7   1       19.22       24.61      5.87 o 
  -4   7   1      280.34      277.00     17.90 o 
  -3   7   1     2752.85     2523.66     29.98 o 
  -2   7   1      422.43      639.45     36.49 o 
  -1   7   1      451.11      392.74     62.28 o 
   0   7   1      350.34      315.43     22.25 o 
   1   7   1     1279.80     1169.63     52.20 o 
   2   7   1      427.09      615.70     22.87 o 
   3   7   1      321.66      345.85     26.90 o 
   4   7   1       34.44       57.40      7.55 o 
   5   7   1      112.08      183.34     22.55 o 
   6   7   1       46.03       47.67     41.09 o 
   7   7   1      427.08      414.67     18.31 o 
   8   7   1       92.26      127.15     29.97 o 
   9   7   1      400.41      371.78     10.64 o 
  -9   8   1        8.43       12.04     38.37 o 
  -8   8   1        3.71        3.52      2.89 o 
  -7   8   1       29.80       34.58      9.90 o 
  -6   8   1        3.29       16.08      6.16 o 
  -5   8   1      151.60      143.88      3.96 o 
  -4   8   1        0.88        8.06      6.82 o 
  -3   8   1      124.16      129.38     27.36 o 
  -2   8   1        2.24       14.38     11.07 o 
  -1   8   1       96.41       98.43      8.26 o 
   0   8   1      256.38      250.16      7.13 o 
   1   8   1      476.46      458.04      4.86 o 
   2   8   1        0.50       12.98      5.23 o 
   3   8   1       20.42       44.22     23.45 o 
   4   8   1      388.98      369.87      6.13 o 
   5   8   1      130.36      138.24      8.19 o 
   6   8   1        6.57       10.75      4.88 o 
   7   8   1       36.99       44.85      9.22 o 
   8   8   1       24.99       32.86     31.68 o 
   9   8   1       11.02       14.50      2.77 o 
  -8   9   1      152.57      154.82     22.10 o 
  -7   9   1      146.02      183.12     21.03 o 
  -6   9   1      252.93      311.84     17.22 o 
  -5   9   1      318.59      282.86     10.29 o 
  -4   9   1      429.05      564.16     63.82 o 
  -3   9   1      791.70      817.51     91.97 o 
  -2   9   1     1000.98      940.14     27.26 o 
  -1   9   1      676.09      654.81     13.23 o 
   0   9   1     1001.00     1132.26     22.34 o 
   1   9   1     1302.51     1198.25     66.90 o 
   2   9   1      375.95      489.93     41.35 o 
   3   9   1      271.10      292.81     15.78 o 
   4   9   1      857.27      899.32     27.84 o 
   5   9   1      579.14      532.25     22.21 o 
   6   9   1      561.47      519.59     19.39 o 
   7   9   1      232.78      242.71     14.52 o 
   8   9   1        3.15       33.83     15.40 o 
  -8  10   1        7.49        5.85      1.25 o 
  -7  10   1        0.11        0.00     15.31 o 
  -6  10   1       87.73       91.01      1.95 o 
  -5  10   1       14.68       16.80      6.90 o 
  -4  10   1        0.22       12.50     18.73 o 
  -3  10   1       81.69       83.74     15.29 o 
  -2  10   1       99.40       92.50      5.89 o 
  -1  10   1      166.49      163.62      7.69 o 
   0  10   1       69.57       78.60     16.40 o 
   1  10   1        0.04        6.99      8.66 o 
   2  10   1      250.29      261.37      5.18 o 
   3  10   1        0.71        2.40      2.70 o 
   4  10   1       15.77       22.35     12.20 o 
   5  10   1      136.02      137.27     20.94 o 
   6  10   1       64.74       75.86      9.04 o 
   7  10   1       18.18       30.59     18.28 o 
   8  10   1       45.31       39.16      4.58 o 
  -7  11   1      456.28      415.74     14.58 o 
  -6  11   1      331.15      319.28     10.81 o 
  -5  11   1      398.00      358.96     14.19 o 
  -4  11   1      449.92      417.96     12.31 o 
  -3  11   1       49.75       90.75     22.29 o 
  -2  11   1      265.78      246.74      7.76 o 
  -1  11   1      104.34      165.53     24.20 o 
   0  11   1      331.41      345.51     10.22 o 
   1  11   1      267.06      290.36      8.41 o 
   2  11   1      337.20      311.70      8.07 o 
   3  11   1      344.18      341.49     21.14 o 
   4  11   1      458.78      432.46     20.30 o 
   5  11   1      201.47      211.22     11.63 o 
   6  11   1      346.66      368.28     20.67 o 
   7  11   1      127.52      123.23      8.67 o 
  -6  12   1        5.66        7.09     20.08 o 
  -5  12   1      176.65      188.87     22.36 o 
  -4  12   1       92.54       99.34     22.01 o 
  -3  12   1       66.63       68.42      9.90 o 
  -2  12   1       15.94       40.15     26.52 o 
  -1  12   1        0.81        2.70     10.06 o 
   0  12   1       40.30       40.10      1.85 o 
   1  12   1      118.75      149.93     21.76 o 
   2  12   1       64.64       56.96     14.78 o 
   3  12   1       97.57      131.38     10.77 o 
   4  12   1        3.49        5.87     22.07 o 
   5  12   1        5.53       13.16      6.03 o 
   6  12   1       25.33       19.55     24.86 o 
  -4  13   1       28.63       37.85     20.46 o 
  -3  13   1      121.13      122.53      7.92 o 
  -2  13   1      121.71      169.70     26.90 o 
  -1  13   1      359.51      311.96     18.81 o 
   0  13   1      132.88      124.57     16.10 o 
   1  13   1       98.76       80.52     13.26 o 
   2  13   1      149.66      166.43     32.53 o 
   3  13   1      156.78      147.09     15.64 o 
   4  13   1       42.95       45.86      8.97 o 
  -1  14   1        5.16       17.41     25.68 o 
   0  14   1       62.41       72.66     10.34 o 
   1  14   1        8.08       34.73     32.29 o 
 -11   0   2      704.18      693.41     33.61 o 
 -10   0   2      667.38      699.89     52.72 o 
  -9   0   2      554.48      552.20     47.17 o 
  -8   0   2      101.70      119.94      6.78 o 
  -7   0   2       44.09       49.64     26.82 o 
  -6   0   2        4.99       12.95     57.35 o 
  -5   0   2       12.93      100.51     37.62 o 
  -4   0   2     5645.42     6044.93     47.79 o 
  -3   0   2     3746.11     3736.23      7.09 o 
  -2   0   2     5589.94     5630.06     98.35 o 
  -1   0   2    31790.57    29978.44     23.87 o 
   0   0   2    10157.54     9929.97     96.50 o 
   1   0   2    15414.76    14526.07     90.65 o 
   2   0   2     5818.49     5447.10     23.12 o 
   3   0   2     2896.49     2914.55     20.97 o 
   4   0   2      375.37      437.20     46.86 o 
   5   0   2        3.00      118.70     61.36 o 
   6   0   2      590.08      554.05      7.40 o 
   7   0   2     1499.39     1466.37     16.96 o 
   8   0   2     1766.40     1549.62      8.02 o 
   9   0   2      108.21      156.01     30.22 o 
 -11   1   2       45.73       51.48     29.78 o 
 -10   1   2       37.70       43.73     12.53 o 
  -9   1   2      882.64      895.43     28.06 o 
  -8   1   2      147.17      180.14     26.52 o 
  -7   1   2     1524.41     1698.73     24.33 o 
  -6   1   2       80.02       94.96     23.11 o 
  -5   1   2      398.62      414.62     21.12 o 
  -4   1   2     1813.66     1974.01     34.38 o 
  -3   1   2     3606.97     3497.32     37.92 o 
  -2   1   2     2721.35     2625.75     32.82 o 
  -1   1   2      610.25      635.44     28.46 o 
   0   1   2      233.29      220.89      5.57 o 
   1   1   2    11393.79    10638.53    105.53 o 
   2   1   2     2891.83     2703.40     31.29 o 
   3   1   2     2436.76     2255.40     10.09 o 
   4   1   2       56.31       65.76     17.73 o 
   5   1   2      134.34      166.44     14.27 o 
   6   1   2      626.27      604.69     37.46 o 
   7   1   2      355.49      372.42     25.90 o 
   8   1   2      853.81      895.51     22.82 o 
   9   1   2      358.79      394.03     10.48 o 
  10   1   2       46.47       62.59     29.60 o 
  11   1   2        4.73        3.39     29.60 o 
 -11   2   2       13.07       14.10      6.32 o 
 -10   2   2       83.64      153.07     31.83 o 
  -9   2   2       80.07       68.77     43.32 o 
  -8   2   2      202.22      257.55     29.41 o 
  -7   2   2     1396.11     1458.59     30.37 o 
  -6   2   2     2840.30     2858.94     39.55 o 
  -5   2   2     7699.27     7981.92    104.83 o 
  -4   2   2     7417.93     7807.87     40.20 o 
  -3   2   2     3311.80     3393.21    211.92 o 
  -2   2   2      376.41      382.77     12.03 o 
  -1   2   2     1385.50     1339.47     13.99 o 
   0   2   2      311.78      336.67     12.27 o 
   1   2   2     2619.71     2487.49     47.01 o 
   2   2   2     2507.97     2458.85     59.16 o 
   3   2   2     1577.11     1563.42     30.83 o 
   4   2   2     3129.53     2992.05     38.78 o 
   5   2   2     2620.53     2436.52     26.56 o 
   6   2   2     3129.23     3025.09     49.57 o 
   7   2   2     2062.19     2001.04     26.66 o 
   8   2   2      104.50      135.13     12.26 o 
   9   2   2       19.51       25.35     29.27 o 
  10   2   2        2.14       28.37     18.50 o 
  11   2   2        7.20       11.54      9.11 o 
 -11   3   2       11.98        8.32      8.51 o 
 -10   3   2        0.08        2.39      7.69 o 
  -9   3   2      128.44      118.64      9.43 o 
  -8   3   2      251.03      235.54     20.92 o 
  -7   3   2      168.56      182.74     31.05 o 
  -6   3   2       52.18      113.34     33.19 o 
  -5   3   2      611.49      631.06     18.33 o 
  -4   3   2      668.47      701.68     12.25 o 
  -3   3   2      660.95      658.35      6.02 o 
  -2   3   2      436.12      487.12     40.55 o 
  -1   3   2       61.27       70.62     20.22 o 
   0   3   2     2093.21     2088.57     32.34 o 
   1   3   2      117.50      207.10     13.65 o 
   2   3   2      217.53      244.63     13.22 o 
   3   3   2     1260.69     1273.05     59.08 o 
   4   3   2        4.00       20.10     10.48 o 
   5   3   2       10.26       19.74     18.11 o 
   6   3   2      119.98      186.78     28.93 o 
   7   3   2      221.12      309.47     35.87 o 
   8   3   2       53.34       63.05     14.52 o 
   9   3   2        6.30        9.65     14.84 o 
  10   3   2       31.56       31.92     14.49 o 
 -11   4   2      238.88      219.43     13.72 o 
 -10   4   2      531.95      483.86     15.54 o 
  -9   4   2      311.16      294.25     29.91 o 
  -8   4   2      139.57      215.31     24.65 o 
  -7   4   2      187.85      171.93      5.77 o 
  -6   4   2      267.60      260.68      9.75 o 
  -5   4   2      579.95      655.35     51.49 o 
  -4   4   2     1680.03     1562.13     15.47 o 
  -3   4   2     2693.24     2604.03     48.30 o 
  -2   4   2      525.87      598.74     68.91 o 
  -1   4   2     1235.73     1118.69     34.75 o 
   0   4   2     3157.38     3043.43     23.81 o 
   1   4   2     1232.90     1277.72     30.95 o 
   2   4   2      241.66      263.49      9.40 o 
   3   4   2     1037.84     1079.36     57.35 o 
   4   4   2      451.74      455.49     26.03 o 
   5   4   2      344.57      452.16     45.94 o 
   6   4   2      875.50      918.88     16.77 o 
   7   4   2      441.19      398.33     12.31 o 
   8   4   2        2.08       86.94     27.17 o 
   9   4   2      275.81      308.88     26.82 o 
  10   4   2      121.84      113.81     19.27 o 
 -10   5   2        7.47        7.77      3.95 o 
  -9   5   2      221.13      223.74     14.34 o 
  -8   5   2        8.51       12.54      9.46 o 
  -7   5   2       11.15       17.15     15.32 o 
  -6   5   2       25.31       22.94     10.91 o 
  -5   5   2      381.70      385.40     15.44 o 
  -4   5   2       30.93       33.95      9.95 o 
  -3   5   2      396.71      373.57      7.04 o 
  -2   5   2        4.68        5.84      2.66 o 
  -1   5   2        4.90       10.93      5.51 o 
   0   5   2      458.77      507.41     19.86 o 
   1   5   2     1293.65     1303.23     29.98 o 
   2   5   2       92.67      102.24     12.60 o 
   3   5   2       68.04       96.88     28.98 o 
   4   5   2       75.87       78.48     20.48 o 
   5   5   2       49.20       66.05     12.54 o 
   6   5   2      291.34      274.63     26.05 o 
   7   5   2        2.94       12.54      6.74 o 
   8   5   2        0.30       15.01      7.25 o 
   9   5   2       11.22       21.17     10.30 o 
  10   5   2        2.16        5.94     19.73 o 
 -10   6   2      271.31      276.62     30.06 o 
  -9   6   2       86.33      112.76     20.56 o 
  -8   6   2      295.39      320.98     19.81 o 
  -7   6   2      105.26      125.27     16.40 o 
  -6   6   2       46.49       56.47     12.09 o 
  -5   6   2       63.44      108.41     12.37 o 
  -4   6   2     1321.14     1396.65     22.30 o 
  -3   6   2     2046.17     1945.12     17.30 o 
  -2   6   2     3286.27     3090.09     18.01 o 
  -1   6   2     3740.19     3578.25     29.79 o 
   0   6   2     3968.73     3681.49     95.28 o 
   1   6   2     4785.76     4603.54     25.28 o 
   2   6   2      137.27      201.94     20.78 o 
   3   6   2     1286.47     1319.28     25.95 o 
   4   6   2      580.84      572.34     35.95 o 
   5   6   2      457.52      435.55     11.43 o 
   6   6   2      650.06      667.32     41.83 o 
   7   6   2      205.23      228.28     22.72 o 
   8   6   2      223.32      200.49     20.07 o 
   9   6   2      262.30      308.59     23.48 o 
  10   6   2      310.05      294.39     15.93 o 
  -9   7   2       94.38      102.93     17.13 o 
  -8   7   2      134.23      140.61     12.18 o 
  -7   7   2      751.59      738.50     30.21 o 
  -6   7   2      132.53      131.89     13.04 o 
  -5   7   2        6.03       16.94     10.72 o 
  -4   7   2      941.08      852.88     21.25 o 
  -3   7   2     1478.17     1515.35     17.91 o 
  -2   7   2      248.27      240.64      8.46 o 
  -1   7   2       26.34       51.95     13.51 o 
   0   7   2      537.94      547.24     18.79 o 
   1   7   2       17.29       33.20     14.92 o 
   2   7   2      307.52      293.57     15.58 o 
   3   7   2      671.11      747.12     49.65 o 
   4   7   2        2.48       29.87     20.34 o 
   5   7   2      175.05      208.64     21.87 o 
   6   7   2        6.05       79.11     33.68 o 
   7   7   2      426.45      483.47     30.50 o 
   8   7   2      185.53      207.99     37.97 o 
   9   7   2       75.88       83.54      6.13 o 
  -9   8   2        4.53        5.10     12.64 o 
  -8   8   2      227.49      213.94     32.99 o 
  -7   8   2     1255.35     1295.31     44.49 o 
  -6   8   2      773.37      737.28     19.64 o 
  -5   8   2     2276.67     2175.28     65.09 o 
  -4   8   2     1891.27     1875.90     19.78 o 
  -3   8   2      709.75      880.40     23.95 o 
  -2   8   2       33.88       67.97      9.43 o 
  -1   8   2      352.33      354.43     19.98 o 
   0   8   2      198.04      195.48      6.99 o 
   1   8   2      110.18      116.21     14.98 o 
   2   8   2     2131.50     1941.47     17.45 o 
   3   8   2      297.86      379.35     10.73 o 
   4   8   2     1855.06     1624.08      6.38 o 
   5   8   2      966.28      970.68     45.84 o 
   6   8   2      973.44      947.51     14.74 o 
   7   8   2      460.90      450.80     13.98 o 
   8   8   2      167.39      162.95     14.79 o 
   9   8   2        0.80        0.49      4.93 o 
  -8   9   2       65.46       66.57     17.23 o 
  -7   9   2      347.47      369.37     17.87 o 
  -6   9   2       24.93       22.20      0.62 o 
  -5   9   2      670.00      738.21     18.45 o 
  -4   9   2      493.77      486.18     26.31 o 
  -3   9   2      782.42      802.64      8.11 o 
  -2   9   2       50.06       63.48     28.09 o 
  -1   9   2      160.84      200.90      8.05 o 
   0   9   2       80.84       86.02     28.05 o 
   1   9   2      302.78      314.19     19.01 o 
   2   9   2      685.33      723.44     21.12 o 
   3   9   2      171.45      179.09     10.74 o 
   4   9   2       19.81       20.64     16.98 o 
   5   9   2       23.97       24.19      3.18 o 
   6   9   2       55.78       77.15     20.29 o 
   7   9   2       46.51       39.92     15.02 o 
   8   9   2        6.14        8.36     18.50 o 
  -8  10   2       78.10       83.35     24.07 o 
  -7  10   2       13.61       18.31      6.64 o 
  -6  10   2        5.12        7.57      3.07 o 
  -5  10   2       93.83       94.40      2.75 o 
  -4  10   2      122.54      152.50     21.05 o 
  -3  10   2      532.49      510.94     14.16 o 
  -2  10   2      423.29      539.92     24.34 o 
  -1  10   2     1465.33     1422.57     19.61 o 
   0  10   2      758.32      743.62     87.07 o 
   1  10   2     1318.60     1254.79     24.65 o 
   2  10   2      153.80      201.33     19.66 o 
   3  10   2      135.90      154.95     19.15 o 
   4  10   2       53.35       60.43      1.23 o 
   5  10   2        1.04        3.97      9.12 o 
   6  10   2       10.70       25.71      7.64 o 
   7  10   2       45.49       72.17      9.20 o 
  -7  11   2        1.48        4.77     11.21 o 
  -6  11   2        6.86       16.73      9.55 o 
  -5  11   2       20.77       19.22     22.84 o 
  -4  11   2       45.60       46.97      6.00 o 
  -3  11   2      594.55      581.67     19.43 o 
  -2  11   2      454.07      416.25     35.92 o 
  -1  11   2      215.61      294.12     22.56 o 
   0  11   2        3.43       12.62     17.14 o 
   1  11   2       77.98       71.37     10.65 o 
   2  11   2      158.15      164.27     27.99 o 
   3  11   2      245.89      268.81     16.36 o 
   4  11   2      104.18      112.44      6.10 o 
   5  11   2        5.46        5.19      7.35 o 
   6  11   2       36.22       36.58      2.08 o 
  -6  12   2      348.06      386.02     44.09 o 
  -5  12   2       81.50       69.97      7.69 o 
  -4  12   2      166.86      182.63     26.36 o 
  -3  12   2      329.59      326.03     30.14 o 
  -2  12   2      207.63      191.69      7.25 o 
  -1  12   2      173.62      161.84     24.96 o 
   0  12   2       80.30       81.30      6.18 o 
   1  12   2        5.14       13.35      6.59 o 
   2  12   2       61.11       87.16     19.74 o 
   3  12   2      466.16      441.55     11.40 o 
   4  12   2      566.73      504.68     26.83 o 
   5  12   2      445.03      426.59     32.40 o 
  -4  13   2       10.44       11.76      8.48 o 
  -3  13   2       64.59       70.28      2.62 o 
  -2  13   2        1.51        5.03      2.15 o 
  -1  13   2       47.91       47.79      5.70 o 
   0  13   2       17.17       36.16     11.54 o 
   1  13   2       37.63       65.54     26.72 o 
   2  13   2        6.12       25.56     23.11 o 
   3  13   2       48.82       53.17      7.48 o 
   4  13   2        1.31        4.27     24.46 o 
 -11   1   3       59.23       63.51     19.73 o 
 -10   1   3      342.99      350.22     24.40 o 
  -9   1   3       83.32      145.95     25.59 o 
  -8   1   3     1064.12     1016.17     22.20 o 
  -7   1   3     1065.44     1222.11     60.74 o 
  -6   1   3     1823.82     1958.04     38.35 o 
  -5   1   3     1009.94     1046.90     46.71 o 
  -4   1   3     2321.35     2408.02     35.31 o 
  -3   1   3     1873.38     1826.43     23.20 o 
  -2   1   3      573.29      575.85     22.51 o 
  -1   1   3       67.90       80.71      8.09 o 
   0   1   3      179.53      179.32     24.49 o 
   1   1   3       73.63       76.20     10.28 o 
   2   1   3     2047.18     1970.66     74.49 o 
   3   1   3     4325.35     4588.83    110.12 o 
   4   1   3      755.43      650.52      6.77 o 
   5   1   3      614.05      571.23    115.35 o 
   6   1   3     1982.37     1879.27     13.57 o 
   7   1   3      386.08      495.78     54.88 o 
   8   1   3        4.03       48.68     17.57 o 
   9   1   3        7.88       21.57     25.84 o 
  10   1   3        1.47       27.75     32.68 o 
 -11   2   3        0.65       25.33     28.45 o 
 -10   2   3       87.68       87.10      7.50 o 
  -9   2   3      229.85      258.01     13.71 o 
  -8   2   3       49.09       71.53     35.53 o 
  -7   2   3      361.05      375.41     23.59 o 
  -6   2   3       13.03       76.86     20.50 o 
  -5   2   3      130.37      146.23     11.79 o 
  -4   2   3      383.95      455.82     10.72 o 
  -3   2   3      506.44      479.63      7.19 o 
  -2   2   3      707.19      676.79     16.24 o 
  -1   2   3     2007.99     2056.16     63.34 o 
   0   2   3      173.48      194.15      8.77 o 
   1   2   3      425.73      437.60     24.76 o 
   2   2   3       29.83       51.45     10.15 o 
   3   2   3      996.99     1059.44     43.94 o 
   4   2   3     1245.16     1351.41     57.04 o 
   5   2   3      172.31      206.77     27.13 o 
   6   2   3      511.60      515.68     22.63 o 
   7   2   3      138.45      143.70     23.26 o 
   8   2   3      262.63      256.42      8.19 o 
   9   2   3       61.37       67.73      7.90 o 
  10   2   3       12.40       21.61      2.46 o 
 -11   3   3      375.59      348.06     25.15 o 
 -10   3   3      254.73      220.30     25.47 o 
  -9   3   3      615.28      548.88      5.00 o 
  -8   3   3        2.33        5.00     13.33 o 
  -7   3   3      199.88      232.27     21.28 o 
  -6   3   3       16.03       26.19     23.35 o 
  -5   3   3     2492.06     2483.98     53.02 o 
  -4   3   3     3154.62     3143.25     33.89 o 
  -3   3   3     4744.03     4529.65     42.76 o 
  -2   3   3     1566.88     1690.09     20.76 o 
  -1   3   3      407.99      378.18     24.67 o 
   0   3   3     3761.22     3430.46     16.64 o 
   1   3   3     4702.42     4351.64     35.02 o 
   2   3   3     4100.95     4016.57     15.48 o 
   3   3   3     3354.72     3451.57     40.90 o 
   4   3   3      473.21      474.47      8.22 o 
   5   3   3      291.17      285.83     20.78 o 
   6   3   3      337.03      309.88     30.01 o 
   7   3   3     1135.59     1056.56      4.29 o 
   8   3   3      607.92      616.59     21.90 o 
   9   3   3      243.01      233.49      9.72 o 
  10   3   3      523.89      523.55     19.27 o 
 -10   4   3       15.82       31.49     18.87 o 
  -9   4   3      171.13      157.33     12.99 o 
  -8   4   3      269.86      325.29     27.82 o 
  -7   4   3      354.01      402.30     15.24 o 
  -6   4   3        1.41        5.89     20.15 o 
  -5   4   3       14.14       40.89      9.68 o 
  -4   4   3     1354.76     1383.51     78.91 o 
  -3   4   3       69.99      101.41     13.11 o 
  -2   4   3       89.48      124.40     14.01 o 
  -1   4   3       96.39      108.78     12.02 o 
   0   4   3     2140.91     2122.13     58.36 o 
   1   4   3       22.25       66.05     18.11 o 
   2   4   3     1949.99     1859.05     21.84 o 
   3   4   3       23.45       29.56      4.51 o 
   4   4   3      118.22      141.63      8.64 o 
   5   4   3        0.03        3.08      6.10 o 
   6   4   3      158.28      172.85     24.51 o 
   7   4   3      569.13      549.93      8.79 o 
   8   4   3      312.56      351.53     18.88 o 
   9   4   3        0.02        4.42     22.16 o 
  10   4   3       21.33       21.95     15.85 o 
 -10   5   3       42.06       39.30     14.18 o 
  -9   5   3       58.96      113.62     21.95 o 
  -8   5   3      508.95      494.80     15.51 o 
  -7   5   3      535.69      640.08     20.06 o 
  -6   5   3     2490.99     2484.87     33.48 o 
  -5   5   3     2011.42     1889.53     67.74 o 
  -4   5   3     3642.54     3352.46     61.05 o 
  -3   5   3      494.06      486.08     53.57 o 
  -2   5   3      379.55      385.41      8.20 o 
  -1   5   3       80.36      110.71     11.06 o 
   0   5   3      520.33      524.78     19.20 o 
   1   5   3     2416.72     2508.69     45.78 o 
   2   5   3     2127.71     1911.91     78.26 o 
   3   5   3     1093.42     1051.93     38.09 o 
   4   5   3     2804.40     2601.27     61.92 o 
   5   5   3      755.70      746.71     20.50 o 
   6   5   3      788.10      740.90     17.51 o 
   7   5   3      385.29      330.99     21.74 o 
   8   5   3        7.85       22.34      9.89 o 
   9   5   3        6.67       14.12     11.42 o 
  10   5   3        2.12        9.31      5.82 o 
 -10   6   3        2.39       10.02     40.11 o 
  -9   6   3       19.61       30.24     33.25 o 
  -8   6   3      170.21      154.75     13.08 o 
  -7   6   3        6.97       13.83      9.97 o 
  -6   6   3      131.60      132.19     15.03 o 
  -5   6   3       89.96      104.76     14.84 o 
  -4   6   3      125.49      132.98      4.79 o 
  -3   6   3      157.69      178.12     13.85 o 
  -2   6   3        3.88       24.67     11.18 o 
  -1   6   3      175.12      207.02     11.68 o 
   0   6   3      281.50      300.83      9.56 o 
   1   6   3       22.66       42.13     10.85 o 
   2   6   3     1122.21     1197.47     29.59 o 
   3   6   3      339.26      349.98      9.02 o 
   4   6   3        0.49        6.96      6.04 o 
   5   6   3      243.67      303.31     27.49 o 
   6   6   3        6.13        7.93      6.63 o 
   7   6   3        1.66        7.68      2.76 o 
   8   6   3       40.48       47.15     23.13 o 
   9   6   3       64.88       70.39     25.21 o 
  -9   7   3      233.82      217.67     17.42 o 
  -8   7   3      277.17      273.27     16.29 o 
  -7   7   3      541.08      519.67     14.91 o 
  -6   7   3       72.56       68.19      3.01 o 
  -5   7   3       32.94       35.56      6.87 o 
  -4   7   3      914.58      871.53     43.68 o 
  -3   7   3      660.27      654.77     60.91 o 
  -2   7   3      612.42      580.61     23.76 o 
  -1   7   3     1688.44     1464.32     11.47 o 
   0   7   3     1480.25     1430.12     60.17 o 
   1   7   3      125.36      158.80     71.22 o 
   2   7   3       30.06       79.00     23.17 o 
   3   7   3       98.80      116.43     13.91 o 
   4   7   3       84.14      161.18     26.43 o 
   5   7   3      321.61      305.84     11.09 o 
   6   7   3       81.35       92.18     33.76 o 
   7   7   3      156.07      154.84     24.82 o 
   8   7   3      120.89      121.18     21.12 o 
   9   7   3       92.81       98.78      8.49 o 
  -9   8   3       28.81       36.30     17.04 o 
  -8   8   3        0.02        3.07     27.96 o 
  -7   8   3        8.32       22.55     14.14 o 
  -6   8   3       13.74        8.49      9.03 o 
  -5   8   3        4.70        8.94      6.58 o 
  -4   8   3       68.88      117.74     11.01 o 
  -3   8   3     1323.49     1258.96     11.99 o 
  -2   8   3      280.35      287.83     24.43 o 
  -1   8   3      108.18      105.40      3.65 o 
   0   8   3       86.18       96.41      7.55 o 
   1   8   3       88.05      125.45     13.61 o 
   2   8   3      153.73      158.22      9.22 o 
   3   8   3       40.20       51.27     13.50 o 
   4   8   3        3.87        6.04     10.86 o 
   5   8   3       71.74       80.70      8.04 o 
   6   8   3        0.14        4.54     16.45 o 
   7   8   3       15.21       30.60     33.24 o 
   8   8   3       12.06       19.71     34.73 o 
  -8   9   3      153.51      150.35     16.71 o 
  -7   9   3      222.98      207.15      6.91 o 
  -6   9   3       22.59       82.60     20.50 o 
  -5   9   3       85.99       79.40      7.16 o 
  -4   9   3      742.93      679.94     21.24 o 
  -3   9   3     1269.76     1264.60     28.54 o 
  -2   9   3      709.69      645.61     20.16 o 
  -1   9   3      455.21      419.71     21.71 o 
   0   9   3      422.80      396.01     11.83 o 
   1   9   3      166.84      152.36     20.02 o 
   2   9   3      528.42      506.13     17.43 o 
   3   9   3     1125.89     1129.59     37.81 o 
   4   9   3      696.81      624.12     10.45 o 
   5   9   3      221.33      208.44     17.51 o 
   6   9   3       87.17       71.24     10.07 o 
   7   9   3       69.21       69.30     32.95 o 
   8   9   3      101.55      114.60     31.85 o 
  -7  10   3       17.17       20.70     22.20 o 
  -6  10   3       36.15       48.76      9.99 o 
  -5  10   3       12.36       21.64     23.51 o 
  -4  10   3       61.65       65.90     17.42 o 
  -3  10   3      374.94      393.45      7.28 o 
  -2  10   3        3.55       11.61      7.88 o 
  -1  10   3       66.46       83.69     12.10 o 
   0  10   3       76.75       79.80     22.65 o 
   1  10   3        3.97       14.05      8.06 o 
   2  10   3      136.14      142.43     12.87 o 
   3  10   3       71.33       84.25      5.54 o 
   4  10   3       13.55       21.27      4.08 o 
   5  10   3       14.83       19.15      8.78 o 
   6  10   3       13.97       13.22      7.83 o 
   7  10   3        3.50        3.65      5.09 o 
  -6  11   3      348.03      314.27     17.57 o 
  -5  11   3      329.76      352.51     17.93 o 
  -4  11   3      193.13      183.20     14.80 o 
  -3  11   3      222.33      234.94     29.50 o 
  -2  11   3       77.14      115.78     18.28 o 
  -1  11   3       71.56       86.94     30.21 o 
   0  11   3      236.95      248.09     10.87 o 
   1  11   3      483.23      485.31      9.85 o 
   2  11   3      240.69      235.30     19.48 o 
   3  11   3      385.91      433.67     24.03 o 
   4  11   3      322.05      337.83     16.73 o 
   5  11   3       72.27      123.93     19.62 o 
   6  11   3      202.75      184.79     23.42 o 
  -5  12   3       69.95       72.77     10.91 o 
  -4  12   3       91.49      108.12     29.28 o 
  -3  12   3       12.80       22.11     12.95 o 
  -2  12   3        0.14        3.65     11.91 o 
  -1  12   3       54.71       62.48      2.14 o 
   0  12   3       55.49       54.82     18.48 o 
   1  12   3        0.39        7.48      6.01 o 
   2  12   3       70.65       53.05     30.74 o 
   3  12   3       68.56       82.88     10.41 o 
   4  12   3       59.13       63.66      5.49 o 
   5  12   3       17.07       28.73     14.54 o 
  -3  13   3       81.23      120.97     27.12 o 
  -2  13   3      286.79      271.40     21.89 o 
  -1  13   3      263.39      247.53     33.64 o 
   0  13   3      419.79      388.30     23.37 o 
   1  13   3      171.94      136.30     22.99 o 
   2  13   3       12.22       25.36     22.29 o 
   3  13   3        4.36       16.22     21.78 o 
 -11   0   4      568.01      579.64     34.22 o 
 -10   0   4      747.47      760.01     57.04 o 
  -9   0   4      406.26      358.89     35.77 o 
  -8   0   4       30.89       63.82     39.77 o 
  -7   0   4       48.58       61.36      0.62 o 
  -6   0   4      497.23      501.95     18.50 o 
  -5   0   4       30.08       50.56      4.01 o 
  -4   0   4      585.87      608.01     27.75 o 
  -3   0   4     9061.03     8678.06    206.57 o 
  -2   0   4     1283.23     1254.41     20.38 o 
  -1   0   4     4738.67     4423.02     12.80 o 
   0   0   4     7420.15     7687.97     63.98 o 
   1   0   4     6922.84     6588.14     48.25 o 
   2   0   4    13778.95    13840.97    112.46 o 
   3   0   4     1980.21     2196.96     55.65 o 
   4   0   4       63.28      106.68     34.53 o 
   5   0   4     1155.53     1252.09     23.74 o 
   6   0   4       53.46       41.62     22.20 o 
   7   0   4      578.82      627.12     44.40 o 
  10   0   4      604.55      587.97     51.80 o 
 -11   1   4        0.37        6.14     13.40 o 
 -10   1   4      285.09      299.56     21.57 o 
  -9   1   4      397.62      388.63     10.50 o 
  -8   1   4     1474.71     1444.88     41.62 o 
  -7   1   4      175.86      183.17     35.31 o 
  -6   1   4       10.04        9.82      4.92 o 
  -5   1   4     1656.13     1754.28     21.68 o 
  -4   1   4      146.92      130.50      5.87 o 
  -3   1   4      131.35      356.60     30.96 o 
  -2   1   4       20.02       50.73     21.10 o 
  -1   1   4      234.50      267.35     15.34 o 
   0   1   4        3.42       27.74      7.74 o 
   1   1   4     1908.62     1837.72     36.18 o 
   2   1   4     2045.71     1930.93     55.03 o 
   3   1   4     3076.55     3008.37     64.19 o 
   4   1   4      544.58      586.24      5.76 o 
   5   1   4      118.13      144.21     16.73 o 
   6   1   4      594.55      608.36     16.91 o 
   7   1   4      926.18      926.82      2.51 o 
   8   1   4      187.01      185.66     16.65 o 
   9   1   4       43.50       45.94     33.92 o 
  10   1   4        0.30        0.00     30.83 o 
 -10   2   4       44.01       58.30     29.29 o 
  -9   2   4      220.88      200.87      5.24 o 
  -8   2   4     1159.50     1077.12     61.82 o 
  -7   2   4     2907.43     2861.70     57.50 o 
  -6   2   4     3090.41     3181.11     32.53 o 
  -5   2   4     1334.79     1220.83     35.77 o 
  -4   2   4     3710.19     3456.41     21.37 o 
  -3   2   4      202.50      231.12     14.02 o 
  -2   2   4        4.20       21.65      7.98 o 
  -1   2   4       79.31       71.12      4.35 o 
   0   2   4       30.41       63.97     16.42 o 
   1   2   4     1214.34     1318.86     15.52 o 
   2   2   4     1362.89     1413.35     29.73 o 
   3   2   4     5353.77     4926.62    115.34 o 
   4   2   4     1438.39     1544.81     17.86 o 
   5   2   4     1769.88     1697.10     24.97 o 
   6   2   4      831.98      793.99     15.72 o 
   7   2   4      226.50      204.06     26.21 o 
   8   2   4        6.37       22.43      5.76 o 
   9   2   4        1.12       23.53     16.28 o 
  10   2   4       30.94       60.43     51.18 o 
 -10   3   4        5.64        9.53      6.97 o 
  -9   3   4       78.36       79.91     14.99 o 
  -8   3   4       48.38       56.83      3.38 o 
  -7   3   4        0.52        2.16      5.53 o 
  -6   3   4      328.41      358.26     10.53 o 
  -5   3   4      133.73      162.59      7.37 o 
  -4   3   4      729.56      740.16     12.83 o 
  -3   3   4     1306.42     1342.55     71.19 o 
  -2   3   4      611.15      588.43     28.29 o 
  -1   3   4       56.01       70.92      6.66 o 
   0   3   4       80.30       82.27      6.12 o 
   1   3   4      180.78      168.26     10.85 o 
   2   3   4      581.30      622.18     17.70 o 
   3   3   4       43.05       57.15      9.71 o 
   4   3   4      106.42      137.04     12.55 o 
   5   3   4       68.80      110.69     20.50 o 
   6   3   4        0.39       13.37     19.83 o 
   7   3   4        5.93       11.86      5.85 o 
   8   3   4       22.59       36.17     33.98 o 
   9   3   4      105.43      117.00     30.10 o 
  10   3   4        6.27        5.45      9.40 o 
 -10   4   4      298.12      291.46     20.02 o 
  -9   4   4      254.45      261.58     20.25 o 
  -8   4   4     1430.10     1464.80     30.38 o 
  -7   4   4      439.00      432.36     20.83 o 
  -6   4   4      267.05      250.71     11.06 o 
  -5   4   4      198.42      198.77      6.84 o 
  -4   4   4      993.27      994.80     24.16 o 
  -3   4   4      419.44      472.45     87.04 o 
  -2   4   4     1301.37     1353.99     17.59 o 
  -1   4   4     1305.96     1145.56     15.79 o 
   0   4   4     2810.88     2681.32     32.21 o 
   1   4   4      492.10      568.62     40.34 o 
   2   4   4      953.65      909.13     46.65 o 
   3   4   4      291.60      407.27     15.67 o 
   4   4   4      247.78      235.36     18.61 o 
   5   4   4      293.97      288.84      8.20 o 
   6   4   4      327.59      336.74     30.87 o 
   7   4   4      107.91      130.85     20.84 o 
   8   4   4       46.72       55.77     16.39 o 
   9   4   4        4.29       17.01     10.79 o 
 -10   5   4       19.73       19.18      6.57 o 
  -9   5   4       70.39       70.42      3.51 o 
  -8   5   4      144.87      146.92     21.91 o 
  -7   5   4       75.59       74.93      4.07 o 
  -6   5   4        0.00       12.07     22.19 o 
  -5   5   4      215.17      224.66     14.49 o 
  -4   5   4       81.66       90.28     13.80 o 
  -3   5   4     1190.92     1185.86     16.86 o 
  -2   5   4      763.09      740.20      8.03 o 
  -1   5   4      311.58      324.50     10.71 o 
   0   5   4      756.57      733.39      4.90 o 
   1   5   4      247.10      296.44     16.61 o 
   2   5   4       93.71       95.67      6.12 o 
   3   5   4     1637.57     1590.77     11.55 o 
   4   5   4      194.08      206.88      8.21 o 
   5   5   4        2.84       22.11     22.83 o 
   6   5   4      191.08      199.79     15.67 o 
   7   5   4       30.27       45.04     16.76 o 
   8   5   4       12.68       21.07     31.03 o 
   9   5   4        5.75       10.02      9.72 o 
  -9   6   4      264.16      247.69     22.87 o 
  -8   6   4       93.61      119.62     15.95 o 
  -7   6   4       11.45       30.93     23.75 o 
  -6   6   4       28.45       33.13      8.13 o 
  -5   6   4      677.86      668.20      7.59 o 
  -4   6   4      776.51      767.15     12.45 o 
  -3   6   4     2599.13     2512.48     20.72 o 
  -2   6   4      426.02      475.29     42.93 o 
  -1   6   4     1039.29     1128.07     23.51 o 
   0   6   4     2092.43     1992.20     31.47 o 
   1   6   4     1349.62     1368.18     18.64 o 
   2   6   4     2252.77     2255.69     53.99 o 
   3   6   4     1166.78     1140.22      7.14 o 
   4   6   4      233.17      240.43     17.21 o 
   5   6   4       40.54       80.90     31.07 o 
   6   6   4      133.90      164.54     13.72 o 
   7   6   4      362.95      356.81     18.50 o 
   8   6   4      524.65      528.37     20.18 o 
   9   6   4      282.60      285.04     11.14 o 
  -9   7   4      152.69      170.98     31.70 o 
  -8   7   4      190.39      191.79     12.86 o 
  -7   7   4       13.27       12.93      6.55 o 
  -6   7   4       51.25       53.81      3.02 o 
  -5   7   4      186.08      203.11     16.18 o 
  -4   7   4      298.23      277.97      9.40 o 
  -3   7   4      753.82      777.26     20.75 o 
  -2   7   4      234.67      242.51     13.70 o 
  -1   7   4      151.61      155.80     12.85 o 
   0   7   4      480.98      464.29     13.66 o 
   1   7   4     1002.11      970.67     52.04 o 
   2   7   4      481.45      483.27     15.59 o 
   3   7   4        6.47       10.33      8.70 o 
   4   7   4        0.66        6.54      6.09 o 
   5   7   4       37.78      111.73     23.94 o 
   6   7   4       71.27       86.70     19.45 o 
   7   7   4      206.89      217.95     37.68 o 
   8   7   4       53.08       57.33     34.22 o 
  -8   8   4      256.12      279.58     26.03 o 
  -7   8   4      922.39      835.95     13.32 o 
  -6   8   4     1501.46     1565.51     47.53 o 
  -5   8   4     1038.59     1000.20     65.15 o 
  -4   8   4      977.84      917.98     31.43 o 
  -3   8   4      165.58      166.92     27.29 o 
  -2   8   4       10.17       19.18      5.56 o 
  -1   8   4        3.90        9.29      7.84 o 
   0   8   4       33.21       31.18     11.31 o 
   1   8   4      291.02      250.32     11.00 o 
   2   8   4      133.85      177.67     22.92 o 
   3   8   4     3109.27     2872.58    119.63 o 
   4   8   4      892.18      904.89     50.88 o 
   5   8   4      725.59      632.60     25.53 o 
   6   8   4      141.10      150.89      7.86 o 
   7   8   4      160.72      163.77     13.72 o 
   8   8   4       32.96       36.61     18.84 o 
  -8   9   4      172.37      174.15     21.72 o 
  -7   9   4       13.04       14.75     12.65 o 
  -6   9   4       26.46       36.80     18.66 o 
  -5   9   4      207.07      220.39     17.73 o 
  -4   9   4      270.08      318.06     17.33 o 
  -3   9   4      723.46      670.97      5.46 o 
  -2   9   4      289.69      294.57     30.71 o 
  -1   9   4      210.58      234.81     33.31 o 
   0   9   4      133.08      154.35     19.57 o 
   1   9   4      493.42      466.84     19.27 o 
   2   9   4      106.35      178.41     21.29 o 
   3   9   4       17.87       52.81     16.50 o 
   4   9   4      231.93      236.87     31.89 o 
   5   9   4       92.58      100.30      9.73 o 
   6   9   4        4.26        7.61     26.10 o 
   7   9   4       91.26       79.67      4.26 o 
  -7  10   4       81.61       74.59     18.31 o 
  -6  10   4       11.12       10.07      9.33 o 
  -5  10   4        5.60       11.10      3.32 o 
  -4  10   4       51.42       85.54     19.95 o 
  -3  10   4      217.90      217.51     10.94 o 
  -2  10   4     1011.35      885.51     58.72 o 
  -1  10   4     1670.12     1645.12     61.79 o 
   0  10   4     1514.97     1528.86     32.22 o 
   1  10   4       92.38       88.32     37.32 o 
   2  10   4       82.94      143.76     20.37 o 
   3  10   4       57.20       72.58      8.55 o 
   4  10   4       91.85       91.90      4.31 o 
   5  10   4        3.33       18.40     40.27 o 
   6  10   4       13.39       11.46      6.32 o 
  -6  11   4        0.00        3.44      3.08 o 
  -5  11   4       68.75       98.97     49.64 o 
  -4  11   4      136.40      155.09     11.10 o 
  -3  11   4      527.94      516.06     27.29 o 
  -2  11   4      213.03      208.12      7.71 o 
  -1  11   4        1.12        4.05     10.50 o 
   0  11   4        9.80       15.05     36.72 o 
   1  11   4       87.37      107.10      8.90 o 
   2  11   4      325.10      336.55     30.99 o 
   3  11   4        5.23       12.34      8.32 o 
   4  11   4       33.23       37.61      4.31 o 
   5  11   4       88.26       91.21      7.50 o 
  -4  12   4      364.57      349.33     14.18 o 
  -3  12   4      149.25      171.12     22.51 o 
  -2  12   4       78.71       90.79     23.52 o 
  -1  12   4       36.75       36.33      5.80 o 
   0  12   4        2.41        6.74     20.87 o 
   1  12   4      136.00      129.65     10.91 o 
   2  12   4      159.36      194.54     35.17 o 
   3  12   4      109.49      117.76     13.26 o 
   4  12   4      197.07      174.51      5.52 o 
  -2  13   4       19.47       21.27      4.32 o 
  -1  13   4        5.36       15.24     30.85 o 
   0  13   4        4.64        7.61      7.61 o 
   1  13   4        2.84        7.48     16.52 o 
 -10   1   5      102.34      115.46     19.95 o 
  -9   1   5      408.58      451.90     39.06 o 
  -8   1   5     1443.85     1324.09     72.92 o 
  -7   1   5     1242.92     1230.43     41.31 o 
  -6   1   5      740.59      777.88     97.12 o 
  -5   1   5      281.83      268.70     31.27 o 
  -4   1   5      264.06      268.54     14.83 o 
  -3   1   5     1312.78     1265.73     18.09 o 
  -2   1   5     1116.31     1206.53     19.09 o 
  -1   1   5      927.62      889.04     11.66 o 
   0   1   5     3522.74     3355.32     40.85 o 
   1   1   5      557.64      562.29     22.77 o 
   2   1   5      930.19      886.17     50.21 o 
   3   1   5      670.13      665.99    100.86 o 
   4   1   5      703.16      758.66     20.28 o 
   5   1   5      455.54      428.93     36.23 o 
   6   1   5      195.85      229.84     22.20 o 
   7   1   5       16.83       72.62     16.55 o 
   8   1   5       22.86       79.55     45.94 o 
   9   1   5       63.41       82.63     45.01 o 
 -10   2   5      146.63      151.90     17.47 o 
  -9   2   5       73.66       96.82     26.14 o 
  -8   2   5      380.47      354.97      8.17 o 
  -7   2   5        1.22        5.72     12.52 o 
  -6   2   5      113.74      139.43     10.33 o 
  -5   2   5       82.89      125.10     21.33 o 
  -4   2   5      153.48      163.29     11.70 o 
  -3   2   5       48.17       77.64     10.77 o 
  -2   2   5     1995.84     1951.04     28.21 o 
  -1   2   5        0.46       35.07     16.29 o 
   0   2   5       83.32      107.61     18.11 o 
   1   2   5      688.70      656.69     13.33 o 
   2   2   5      326.44      301.25     32.65 o 
   3   2   5     1149.74     1361.94     25.72 o 
   4   2   5       23.09       20.06      9.48 o 
   5   2   5       25.28       19.72     19.04 o 
   6   2   5      262.52      303.62     26.98 o 
   7   2   5       60.43       63.10     10.95 o 
   8   2   5       73.10       66.94     18.90 o 
   9   2   5        1.88        9.25      8.94 o 
 -10   3   5      276.74      278.49     12.19 o 
  -9   3   5      132.02      177.61     22.76 o 
  -8   3   5       87.01      165.35     19.25 o 
  -7   3   5        8.28       20.04      9.01 o 
  -6   3   5        3.36       12.31     11.93 o 
  -5   3   5       26.82       26.08      4.71 o 
  -4   3   5     3063.55     2954.25     22.35 o 
  -3   3   5     2571.31     2348.29     51.91 o 
  -2   3   5      748.28      768.25     36.88 o 
  -1   3   5     1951.28     1861.88     73.22 o 
   0   3   5      980.55      947.08     55.79 o 
   1   3   5     3025.54     2964.55     56.56 o 
   2   3   5     2194.79     2181.58     29.89 o 
   3   3   5     1404.01     1474.26     25.30 o 
   4   3   5       37.56       55.12      5.81 o 
   5   3   5       29.46       42.56     11.70 o 
   6   3   5      258.38      281.36      6.50 o 
   7   3   5      666.83      737.35     22.87 o 
   8   3   5      803.78      792.12     18.16 o 
   9   3   5      584.89      551.88     20.66 o 
 -10   4   5       61.31       59.76     19.80 o 
  -9   4   5      255.59      255.63     23.90 o 
  -8   4   5       63.03      120.64     17.49 o 
  -7   4   5       17.65       15.93      6.02 o 
  -6   4   5       52.53       51.94      1.31 o 
  -5   4   5      326.04      320.19     22.46 o 
  -4   4   5      134.19      204.01      8.53 o 
  -3   4   5      131.56      108.27     42.04 o 
  -2   4   5       81.70       84.69      3.80 o 
  -1   4   5      274.66      264.40      6.69 o 
   0   4   5      388.97      334.97     10.33 o 
   1   4   5      692.11      652.75     46.67 o 
   2   4   5       44.92       84.10     16.24 o 
   3   4   5      284.96      289.34      7.84 o 
   4   4   5      167.13      171.58      3.01 o 
   5   4   5        7.45       13.30      6.76 o 
   6   4   5      656.21      635.20     11.76 o 
   7   4   5       27.52       44.40     27.32 o 
   8   4   5        0.83       17.26     17.32 o 
   9   4   5       29.46       37.00     34.08 o 
  -9   5   5      287.60      245.18      1.85 o 
  -8   5   5      514.72      451.66     18.96 o 
  -7   5   5     1937.05     1897.32     19.97 o 
  -6   5   5      126.67      102.25     15.65 o 
  -5   5   5      855.44      951.25     41.23 o 
  -4   5   5      564.66      587.59     13.73 o 
  -3   5   5      595.44      596.79     21.21 o 
  -2   5   5      121.70      118.34     13.90 o 
  -1   5   5      346.24      383.24     15.29 o 
   0   5   5      159.95      185.26     13.06 o 
   1   5   5      462.14      450.09      9.56 o 
   2   5   5     2357.58     2237.35     48.88 o 
   3   5   5     3028.85     2972.53     19.04 o 
   4   5   5      767.22      695.58     11.92 o 
   5   5   5      249.27      265.84     17.54 o 
   6   5   5       36.29       33.24     15.93 o 
   7   5   5      167.93      184.14     17.53 o 
   8   5   5        6.71        4.03      3.07 o 
   9   5   5       19.03       33.47     15.79 o 
  -9   6   5       20.78       19.89     31.18 o 
  -8   6   5        1.63       24.74     18.63 o 
  -7   6   5      181.97      185.85     13.91 o 
  -6   6   5       86.69       97.78     30.21 o 
  -5   6   5      350.21      348.08     16.68 o 
  -4   6   5      543.63      493.83     16.73 o 
  -3   6   5      437.19      411.61      9.70 o 
  -2   6   5       48.93       57.05     11.12 o 
  -1   6   5        0.29       20.40      7.42 o 
   0   6   5      177.62      176.50      7.92 o 
   1   6   5      188.53      222.10     13.32 o 
   2   6   5        3.09       19.07     15.71 o 
   3   6   5      329.98      326.22     12.37 o 
   4   6   5       36.02       54.19     14.34 o 
   5   6   5       93.40      119.98     27.48 o 
   6   6   5      134.49      133.19     32.25 o 
   7   6   5       65.36       52.74      6.79 o 
   8   6   5       17.58       15.06      5.86 o 
  -9   7   5      127.31      139.36      6.78 o 
  -8   7   5      469.96      498.55     24.85 o 
  -7   7   5      184.31      196.11     27.69 o 
  -6   7   5      374.72      373.98     29.94 o 
  -5   7   5       38.33       55.62     16.80 o 
  -4   7   5      350.10      393.38     20.64 o 
  -3   7   5      125.67      103.38     19.90 o 
  -2   7   5     1990.60     1908.16     17.62 o 
  -1   7   5     1730.03     1676.30     72.46 o 
   0   7   5     1093.45     1187.78     22.34 o 
   1   7   5       83.08      134.90     24.01 o 
   2   7   5       11.61       44.48     14.30 o 
   3   7   5        7.73       55.80     21.39 o 
   4   7   5      345.89      380.29     27.29 o 
   5   7   5        5.18       17.91     25.56 o 
   6   7   5      220.60      199.18     26.52 o 
   7   7   5      126.62      130.61     38.74 o 
   8   7   5       94.39      117.84     29.94 o 
  -8   8   5       10.97       18.73     16.23 o 
  -7   8   5       33.70       40.72      8.66 o 
  -6   8   5       31.67       32.46      6.37 o 
  -5   8   5       20.32       15.22      7.02 o 
  -4   8   5      110.61      116.46     15.21 o 
  -3   8   5      244.60      254.66      6.83 o 
  -2   8   5      102.63      100.08      5.57 o 
  -1   8   5       11.04       13.93      5.05 o 
   0   8   5       45.43       54.93      4.27 o 
   1   8   5      154.41      162.87     20.55 o 
   2   8   5       26.41       46.45     13.57 o 
   3   8   5      196.05      206.83     24.39 o 
   4   8   5      272.64      277.34     15.76 o 
   5   8   5       34.06       29.96      5.55 o 
   6   8   5       65.07       74.01      4.32 o 
   7   8   5        0.31        4.84      9.37 o 
  -7   9   5       66.52       84.19     13.16 o 
  -6   9   5      271.72      263.52     14.14 o 
  -5   9   5      360.72      371.16     16.02 o 
  -4   9   5      239.78      245.50     16.89 o 
  -3   9   5      127.94      145.82      8.53 o 
  -2   9   5      149.57      205.78     29.55 o 
  -1   9   5      361.07      387.44     37.22 o 
   0   9   5      573.07      518.92     17.74 o 
   1   9   5      443.39      436.58     11.63 o 
   2   9   5      170.45      179.31     13.69 o 
   3   9   5      383.87      389.83     16.65 o 
   4   9   5      138.00      172.86     32.62 o 
   5   9   5      103.32      126.65     24.67 o 
   6   9   5      148.27      149.33     24.82 o 
  -6  10   5        0.94        9.43      7.09 o 
  -5  10   5        8.18       26.32     19.04 o 
  -4  10   5       14.58       36.90     20.93 o 
  -3  10   5        5.31        5.48     19.64 o 
  -2  10   5       33.46       32.37      0.62 o 
  -1  10   5        2.98        5.49      2.70 o 
   0  10   5       17.17       14.97      9.76 o 
   1  10   5       18.44       32.48      7.38 o 
   2  10   5        9.16       14.00     11.68 o 
   3  10   5       14.30       18.71      9.37 o 
   4  10   5      139.80      141.52      8.48 o 
   5  10   5       13.78       22.76     12.92 o 
  -5  11   5      246.62      302.77     47.48 o 
  -4  11   5       94.15      123.05      7.75 o 
  -3  11   5      319.70      325.52     11.68 o 
  -2  11   5        1.79        2.41      2.16 o 
  -1  11   5       94.27       87.38      2.93 o 
   0  11   5      118.47      118.91     22.13 o 
   1  11   5      111.76      149.46     32.53 o 
   2  11   5      280.35      264.42     16.28 o 
   3  11   5      466.61      484.92     24.46 o 
   4  11   5       98.98       97.02     26.82 o 
  -3  12   5      108.51      109.70      7.71 o 
  -2  12   5       45.64       43.40      4.95 o 
  -1  12   5       10.97       25.18     12.37 o 
   0  12   5       73.94       63.34      7.01 o 
   1  12   5       89.10       82.26     10.79 o 
   2  12   5        7.56       18.65     16.37 o 
   3  12   5       19.41       19.12     36.69 o 
 -10   0   6      385.21      367.83      2.47 o 
  -9   0   6       30.85       62.28     28.98 o 
  -8   0   6       23.60       81.70     49.02 o 
  -7   0   6       55.14       55.81      3.39 o 
  -6   0   6     1125.66     1061.55     13.57 o 
  -5   0   6       34.60      121.79     37.62 o 
  -4   0   6     2257.48     2084.87    111.15 o 
  -3   0   6      977.50     1022.15     28.18 o 
  -2   0   6     4363.54     4070.87     22.51 o 
  -1   0   6     4033.10     3868.13     45.01 o 
   0   0   6     3082.04     3037.16     25.63 o 
   1   0   6     2932.93     2886.33     92.19 o 
   2   0   6       23.94       53.31     25.10 o 
   3   0   6      139.82      127.39     12.32 o 
   4   0   6      258.54      260.23      1.70 o 
   5   0   6      266.94      291.64     18.50 o 
 -10   1   6      183.20      187.76      5.93 o 
  -9   1   6      287.60      303.08     37.34 o 
  -8   1   6      349.59      409.44     19.74 o 
  -7   1   6        2.26        8.36     20.82 o 
  -6   1   6       68.59       81.65     18.96 o 
  -5   1   6        7.27       42.66     25.92 o 
  -4   1   6     1159.80     1215.86     17.00 o 
  -3   1   6      175.46      206.07     11.17 o 
  -2   1   6        7.45       24.65      9.82 o 
  -1   1   6       42.64       33.02      5.29 o 
   0   1   6     1139.69     1066.33     16.15 o 
   1   1   6      800.83      788.25     11.25 o 
   2   1   6      839.44      828.81     15.89 o 
   3   1   6      413.40      420.03      2.96 o 
   4   1   6       67.25       74.61      9.06 o 
   5   1   6       48.99       71.71      6.98 o 
   6   1   6      345.34      340.43     20.68 o 
   7   1   6       38.70       30.52     41.93 o 
   8   1   6       43.30       28.98      4.62 o 
 -10   2   6       64.34       93.22     29.34 o 
  -9   2   6      209.20      217.06     22.24 o 
  -8   2   6     1323.98     1189.67     16.17 o 
  -7   2   6     1550.60     1442.99     52.26 o 
  -6   2   6      733.11      687.99     19.58 o 
  -5   2   6     1152.17     1195.99     33.86 o 
  -4   2   6     1075.10     1113.84     24.65 o 
  -3   2   6     1049.01     1078.47     77.83 o 
  -2   2   6       60.31       65.89     31.58 o 
  -1   2   6      258.21      240.40     26.82 o 
   0   2   6       91.77      127.21     15.68 o 
   1   2   6       71.79       71.50     21.46 o 
   2   2   6     1123.94     1067.12     16.79 o 
   3   2   6     1124.86     1091.52     46.48 o 
   4   2   6     1746.05     1632.59     64.03 o 
   5   2   6      225.03      264.46     24.41 o 
   6   2   6      380.73      341.27      7.79 o 
   7   2   6       35.02       53.31     24.60 o 
   8   2   6       76.83       78.01     13.57 o 
   9   2   6       43.06       63.82     28.06 o 
  -9   3   6       42.71       57.50      8.38 o 
  -8   3   6        2.20        9.06     26.85 o 
  -7   3   6      373.65      347.14     28.13 o 
  -6   3   6       97.76      110.59     23.32 o 
  -5   3   6      309.06      332.38     12.36 o 
  -4   3   6      280.91      278.72     23.10 o 
  -3   3   6      121.34      135.82     11.30 o 
  -2   3   6      433.85      451.49     20.81 o 
  -1   3   6        2.41       25.16      9.05 o 
   0   3   6       11.79       11.00      2.37 o 
   1   3   6      374.59      396.32     10.30 o 
   2   3   6      625.05      586.78     12.94 o 
   3   3   6       18.35       19.86      7.13 o 
   4   3   6       67.68       89.68     14.37 o 
   5   3   6       18.38       22.17      5.75 o 
   6   3   6      104.39      139.04     31.77 o 
   7   3   6       37.45       47.91     26.43 o 
   8   3   6       21.06       22.86      2.77 o 
  -9   4   6      306.31      342.13     21.52 o 
  -8   4   6      464.23      417.53     26.05 o 
  -7   4   6      605.36      580.64     28.40 o 
  -6   4   6      445.82      445.46      5.59 o 
  -5   4   6        3.65       18.81      4.76 o 
  -4   4   6      277.54      273.25     27.70 o 
  -3   4   6     1307.52     1393.24     46.30 o 
  -2   4   6     1867.09     1886.49     41.22 o 
  -1   4   6     1970.81     1886.09     35.20 o 
   0   4   6     1594.46     1480.95     92.90 o 
   1   4   6       29.36       34.32     25.43 o 
   2   4   6      293.64      311.53     18.25 o 
   3   4   6      514.06      494.99      8.81 o 
   4   4   6      124.63      143.72     15.09 o 
   5   4   6        2.04       20.84      8.32 o 
   6   4   6      199.03      184.38      9.98 o 
   7   4   6       88.04       85.21      3.32 o 
   8   4   6      174.93      206.66     31.25 o 
  -9   5   6        0.06        3.23     38.14 o 
  -8   5   6       55.99       54.92     11.41 o 
  -7   5   6       23.61       39.18     33.19 o 
  -6   5   6       14.90       20.95     33.88 o 
  -5   5   6       41.17       77.22     10.73 o 
  -4   5   6       12.81       32.03     17.53 o 
  -3   5   6       33.29       41.23      5.38 o 
  -2   5   6      282.80      258.36     15.97 o 
  -1   5   6       60.68       57.98      5.72 o 
   0   5   6      197.93      190.31      5.50 o 
   1   5   6      158.84      188.79     13.13 o 
   2   5   6       93.42      107.61      1.20 o 
   3   5   6       20.54       30.50      9.08 o 
   4   5   6      123.26      118.57      6.35 o 
   5   5   6        3.61        9.03      3.33 o 
   6   5   6       34.18       35.17      2.91 o 
   7   5   6       23.95       24.81     21.55 o 
   8   5   6       18.72       12.80     34.04 o 
  -8   6   6       15.59       15.84      4.78 o 
  -7   6   6       42.66       53.59     33.30 o 
  -6   6   6       64.60       52.79      7.62 o 
  -5   6   6       11.23       21.31     11.22 o 
  -4   6   6      353.37      346.73     11.96 o 
  -3   6   6      670.54      758.96     52.50 o 
  -2   6   6     1159.11     1050.78     47.08 o 
  -1   6   6     1533.30     1488.27    121.43 o 
   0   6   6     1097.04     1161.82     18.10 o 
   1   6   6      313.25      329.97     13.73 o 
   2   6   6      259.90      248.71      6.08 o 
   3   6   6      329.39      288.96     20.94 o 
   4   6   6       29.69       47.18      4.79 o 
   5   6   6      166.03      236.14     23.82 o 
   6   6   6      107.10      153.06     24.05 o 
   7   6   6      488.89      463.88     10.02 o 
  -8   7   6        1.97       17.24     33.33 o 
  -7   7   6        0.82        5.38      5.42 o 
  -6   7   6      219.37      292.89     20.19 o 
  -5   7   6        3.78       36.70      6.98 o 
  -4   7   6       17.69       69.06     14.41 o 
  -3   7   6       10.36        9.89      3.64 o 
  -2   7   6      191.42      213.22     11.01 o 
  -1   7   6        1.59       14.57      6.96 o 
   0   7   6       24.82       35.53     17.35 o 
   1   7   6      288.61      311.10      7.88 o 
   2   7   6      747.62      814.84     23.19 o 
   3   7   6       10.44       10.48      3.27 o 
   4   7   6       94.50      120.77     26.14 o 
   5   7   6       60.27       70.51     30.09 o 
   6   7   6       54.37       57.54     27.57 o 
   7   7   6        0.43        1.97      3.55 o 
  -7   8   6      499.63      420.54     26.60 o 
  -6   8   6      399.17      333.37      9.72 o 
  -5   8   6      858.20      785.35     13.80 o 
  -4   8   6      321.06      319.80     12.18 o 
  -3   8   6      194.93      196.07     24.28 o 
  -2   8   6       21.28       28.32     21.51 o 
  -1   8   6       68.88       79.67     20.35 o 
   0   8   6       16.61       34.77     11.72 o 
   1   8   6      193.01      179.43     11.05 o 
   2   8   6      948.25      863.27     42.23 o 
   3   8   6      635.21      589.75     16.66 o 
   4   8   6      758.29      701.73     16.78 o 
   5   8   6      235.04      211.15     11.41 o 
   6   8   6      206.16      185.92     28.52 o 
  -6   9   6       52.49       51.48      3.13 o 
  -5   9   6       54.48       61.27     24.36 o 
  -4   9   6      845.01      839.70     22.51 o 
  -3   9   6      190.90      233.14     24.45 o 
  -2   9   6      377.43      427.87     36.54 o 
  -1   9   6       19.21       35.86     17.00 o 
   0   9   6      304.36      318.90     29.39 o 
   1   9   6      160.27      146.64     24.01 o 
   2   9   6      131.34      112.02     21.12 o 
   3   9   6      165.03      149.38      4.30 o 
   4   9   6       27.12       27.25     14.78 o 
   5   9   6       73.70       58.76      5.23 o 
  -5  10   6       21.23       15.02      6.32 o 
  -4  10   6      219.94      234.82     10.64 o 
  -3  10   6      169.14      217.14     35.73 o 
  -2  10   6     1008.60      928.26     10.50 o 
  -1  10   6      688.14      666.97     29.37 o 
   0  10   6      620.04      547.97     15.42 o 
   1  10   6      185.65      186.28     10.67 o 
   2  10   6        6.61       10.60     23.26 o 
   3  10   6       12.26       16.11      5.19 o 
   4  10   6        1.22       11.26     15.25 o 
  -4  11   6      237.34      293.88     34.58 o 
  -3  11   6       77.59       86.78     15.66 o 
  -2  11   6       14.08       10.17     20.29 o 
  -1  11   6        5.88       12.44     20.11 o 
   0  11   6        0.46        3.86     20.11 o 
   1  11   6       36.69       34.00      6.94 o 
   2  11   6        0.53        3.44     13.91 o 
   3  11   6        1.76        3.15     11.07 o 
  -9   1   7      326.81      303.17      9.71 o 
  -8   1   7      458.63      462.84     19.77 o 
  -7   1   7      785.20      742.04     14.37 o 
  -6   1   7      399.24      407.18     15.80 o 
  -5   1   7      225.87      246.22     13.55 o 
  -4   1   7     1729.68     1762.21     19.85 o 
  -3   1   7      509.23      503.11     20.89 o 
  -2   1   7      248.82      220.41      4.20 o 
  -1   1   7     1022.91      958.08     28.76 o 
   0   1   7      648.21      647.05     16.50 o 
   1   1   7       80.58       84.29     10.65 o 
   2   1   7      729.57      701.92     37.68 o 
   3   1   7      642.87      735.71     40.61 o 
   4   1   7      262.38      282.61     21.66 o 
   5   1   7      120.39      119.71     18.36 o 
   6   1   7      179.84      237.41     33.57 o 
   7   1   7      111.29      177.34     29.51 o 
   8   1   7      187.12      232.47     16.65 o 
  -9   2   7       18.74       31.14     30.02 o 
  -8   2   7       86.93       89.25     11.04 o 
  -7   2   7        3.32        8.64     14.93 o 
  -6   2   7       38.46       42.41      1.90 o 
  -5   2   7      363.86      346.95     23.64 o 
  -4   2   7      172.70      231.44     17.33 o 
  -3   2   7      182.59      189.05     11.49 o 
  -2   2   7       63.49       68.57     11.17 o 
  -1   2   7      278.55      295.88      9.96 o 
   0   2   7     1112.29     1066.02      7.83 o 
   1   2   7      118.37      134.11      6.06 o 
   2   2   7       27.44       44.01      7.43 o 
   3   2   7        5.35       20.84     10.71 o 
   4   2   7        6.85        9.89     24.72 o 
   5   2   7      100.28      110.49      5.23 o 
   6   2   7       18.36       41.09     11.40 o 
  -9   3   7        1.48       11.34     15.38 o 
  -8   3   7       67.61       84.21     39.00 o 
  -7   3   7       28.30       55.91     28.87 o 
  -6   3   7        2.97        3.55      7.90 o 
  -5   3   7      370.61      362.65     37.12 o 
  -4   3   7      189.87      209.65     17.45 o 
  -3   3   7     1736.67     1686.83     31.24 o 
  -2   3   7     1667.62     1582.60     31.33 o 
  -1   3   7     1975.91     1942.44     15.08 o 
   0   3   7      352.98      337.82     19.49 o 
   1   3   7        2.45       80.58     16.38 o 
   2   3   7       21.00       33.95      6.58 o 
   3   3   7      132.43      148.20     11.24 o 
   4   3   7      322.16      393.91     20.73 o 
   5   3   7      353.66      407.73     19.89 o 
   6   3   7      144.28      203.81     31.29 o 
   7   3   7      416.61      379.85     38.23 o 
   8   3   7      104.06      108.53     31.76 o 
  -8   4   7        5.80       10.93      3.03 o 
  -7   4   7       32.70       30.64      8.98 o 
  -6   4   7       33.37       92.83     23.95 o 
  -5   4   7       10.91       10.73      5.61 o 
  -4   4   7       75.10      103.36     11.97 o 
  -3   4   7       29.99       46.21     10.83 o 
  -2   4   7        3.54       11.38      7.93 o 
  -1   4   7      328.87      373.29     14.69 o 
   0   4   7       83.51      138.24     30.76 o 
   1   4   7      388.62      438.83     28.76 o 
   2   4   7      355.00      393.79     23.66 o 
   3   4   7       12.24       23.89     22.54 o 
   4   4   7        0.41        3.03      1.59 o 
   5   4   7      335.92      350.23     21.29 o 
   6   4   7        2.88       15.96     14.80 o 
   7   4   7        6.27        5.31     25.32 o 
  -8   5   7      627.15      600.51     22.59 o 
  -7   5   7      452.31      444.73     29.06 o 
  -6   5   7      675.83      623.51      8.44 o 
  -5   5   7      301.33      298.66     20.03 o 
  -4   5   7      322.56      327.05     11.07 o 
  -3   5   7       29.98       44.36     11.46 o 
  -2   5   7      535.60      582.87     10.34 o 
  -1   5   7       53.13       63.77     15.53 o 
   0   5   7      181.87      220.43     20.16 o 
   1   5   7      455.79      451.47     12.89 o 
   2   5   7      393.35      400.30      7.49 o 
   3   5   7     1206.38     1177.00     38.99 o 
   4   5   7      823.05      703.59     70.05 o 
   5   5   7      167.26      190.51     19.47 o 
   6   5   7      146.20      168.12     33.55 o 
   7   5   7        0.87       28.97     32.99 o 
  -8   6   7        0.16        5.79     24.48 o 
  -7   6   7        6.44        3.90      5.33 o 
  -6   6   7      137.31      137.61     10.82 o 
  -5   6   7       17.43       28.69     12.94 o 
  -4   6   7      175.02      171.17     31.49 o 
  -3   6   7       60.69      107.82     11.29 o 
  -2   6   7      134.99      151.33     15.77 o 
  -1   6   7      289.08      277.87     10.02 o 
   0   6   7       85.57      116.33     10.46 o 
   1   6   7      343.02      322.91     16.04 o 
   2   6   7       23.06       32.98     14.89 o 
   3   6   7      137.33      136.89     14.66 o 
   4   6   7       25.57       28.79     20.66 o 
   5   6   7       82.49       77.33     15.84 o 
   6   6   7       93.42       97.22     23.36 o 
   7   6   7       44.72       63.82     55.81 o 
  -7   7   7      262.35      249.30     16.05 o 
  -6   7   7       61.84       64.12      8.91 o 
  -5   7   7      288.46      283.13      7.03 o 
  -4   7   7      398.77      383.16     28.23 o 
  -3   7   7      871.86      817.79     28.31 o 
  -2   7   7      621.00      691.46     41.69 o 
  -1   7   7      561.01      517.68     80.37 o 
   0   7   7      441.86      449.19     21.73 o 
   1   7   7       94.30      143.49     21.33 o 
   2   7   7      139.20      156.19     17.91 o 
   3   7   7       27.25       41.73     17.61 o 
   4   7   7       12.87       28.89     18.62 o 
   5   7   7       32.61       28.57     14.40 o 
   6   7   7      238.54      197.34     21.43 o 
  -6   8   7       31.95       34.54      2.40 o 
  -5   8   7        6.57       15.75     13.97 o 
  -4   8   7       52.86       57.43      2.04 o 
  -3   8   7       10.54       18.19     16.62 o 
  -2   8   7       53.55       59.28     18.62 o 
  -1   8   7       55.78       57.54      6.57 o 
   0   8   7       66.18       84.00      8.61 o 
   1   8   7       13.67       26.22     20.33 o 
   2   8   7       11.89       13.97     14.29 o 
   3   8   7       13.21       15.58      9.40 o 
   4   8   7       14.99       27.27     23.30 o 
   5   8   7        2.85        5.44     10.34 o 
  -5   9   7       47.48       48.96     31.08 o 
  -4   9   7      137.45      158.05     36.69 o 
  -3   9   7      168.35      224.51     23.78 o 
  -2   9   7       64.08      112.10     20.78 o 
  -1   9   7      296.06      291.39     22.01 o 
   0   9   7      165.45      158.53     14.59 o 
   1   9   7       78.13       75.61     12.02 o 
   2   9   7      209.40      239.62     30.71 o 
   3   9   7       90.14      109.31     12.64 o 
   4   9   7       41.12       78.27     23.10 o 
  -4  10   7        1.15        5.90      8.63 o 
  -3  10   7        0.03        0.38      2.75 o 
  -2  10   7       76.28       88.25     10.38 o 
  -1  10   7        1.29        7.19     16.74 o 
   0  10   7       17.44       19.26     18.07 o 
   1  10   7       72.82       79.83     17.01 o 
   2  10   7       32.84       35.02     16.64 o 
   3  10   7       20.04       23.96     23.18 o 
  -1  11   7       72.39       64.82      4.16 o 
   0  11   7       76.00       87.14     24.74 o 
  -8   0   8       77.92       93.73     46.25 o 
  -7   0   8       72.75       73.38     19.42 o 
  -6   0   8        2.89       34.22     37.92 o 
  -5   0   8        6.53       22.75      5.92 o 
  -4   0   8      119.15      175.61     21.34 o 
  -3   0   8     2048.80     1974.23     65.06 o 
  -2   0   8     2045.36     1975.42     24.51 o 
  -1   0   8     2224.84     2249.65     15.22 o 
   0   0   8      359.75      340.01      9.66 o 
   1   0   8       75.92       97.46     31.85 o 
   2   0   8       19.59       46.62     35.59 o 
   3   0   8      483.27      473.58      9.56 o 
   4   0   8      295.53      386.33     53.03 o 
   5   0   8        1.74       33.30     58.58 o 
   6   0   8      272.80      281.80     18.81 o 
   7   0   8       72.17      142.44     58.27 o 
  -8   1   8       49.02       71.47     32.11 o 
  -7   1   8        3.01        9.50     17.20 o 
  -6   1   8        0.06        9.26      7.17 o 
  -5   1   8      764.62      794.02     31.07 o 
  -4   1   8       99.18      118.02     11.04 o 
  -3   1   8      519.30      542.93      6.24 o 
  -2   1   8       18.65       26.99     15.95 o 
  -1   1   8      146.14      164.81     17.06 o 
   0   1   8     1014.44      998.60      6.52 o 
   1   1   8      284.59      309.68     18.34 o 
   2   1   8      370.06      356.79      7.81 o 
   3   1   8        0.29       14.42     18.96 o 
   4   1   8       57.51      120.31     18.33 o 
   5   1   8       25.57       18.67      6.47 o 
   6   1   8       11.88       27.88     35.93 o 
   7   1   8       69.04       59.10     11.44 o 
  -8   2   8      621.09      637.59     27.52 o 
  -7   2   8      977.12      922.56     11.62 o 
  -6   2   8      878.76      841.14     17.39 o 
  -5   2   8      928.02      872.93     23.75 o 
  -4   2   8      470.57      477.70     15.68 o 
  -3   2   8       17.85       58.78     11.52 o 
  -2   2   8       73.45      144.64     18.58 o 
  -1   2   8       23.31       23.52      8.49 o 
   0   2   8      203.71      189.21      5.77 o 
   1   2   8       48.67       77.49     33.55 o 
   2   2   8      575.68      563.66     27.43 o 
   3   2   8     1355.57     1264.62     33.24 o 
   4   2   8      458.88      365.93      5.97 o 
   5   2   8      347.29      316.59     13.82 o 
   6   2   8       82.28       92.89     15.44 o 
   7   2   8       62.92       81.09     19.42 o 
  -8   3   8       26.22       26.05     14.83 o 
  -7   3   8        0.87        0.20     14.03 o 
  -6   3   8       42.96       52.24      7.93 o 
  -5   3   8       15.09       20.97      7.91 o 
  -4   3   8       93.92      114.33      5.44 o 
  -3   3   8      218.11      234.95     14.73 o 
  -2   3   8        2.33       14.28      4.85 o 
  -1   3   8        1.00        8.75      4.84 o 
   0   3   8       54.57       44.89     27.14 o 
   1   3   8      161.19      187.74     21.21 o 
   2   3   8       52.34       59.12     10.93 o 
   3   3   8        5.66       22.40     11.04 o 
   4   3   8       47.41       54.63      5.54 o 
   5   3   8       42.87       61.97     37.34 o 
   6   3   8       77.65       71.92      5.09 o 
   7   3   8       11.15       11.10     27.44 o 
  -8   4   8       91.61       85.62     33.93 o 
  -7   4   8      408.86      391.69      9.07 o 
  -6   4   8      165.15      169.07     14.95 o 
  -5   4   8      720.53      710.94     27.94 o 
  -4   4   8      686.88      671.31      6.52 o 
  -3   4   8      144.72      150.20     17.59 o 
  -2   4   8      170.04      189.84     17.83 o 
  -1   4   8      990.52      895.37     24.20 o 
   0   4   8      403.80      383.98     19.88 o 
   1   4   8      373.82      403.09     27.21 o 
   2   4   8      352.43      357.12     17.31 o 
   3   4   8       19.40       26.72     16.78 o 
   4   4   8       68.88       72.41     14.34 o 
   5   4   8      166.91      122.18      5.01 o 
   6   4   8      104.54      138.42     25.28 o 
  -7   5   8       11.28       11.69      2.85 o 
  -6   5   8        3.02        6.91      9.15 o 
  -5   5   8       31.15       47.30     11.90 o 
  -4   5   8       30.76       33.38     19.24 o 
  -3   5   8       36.60       56.67     16.78 o 
  -2   5   8       39.65       39.66      4.88 o 
  -1   5   8      150.31      145.69     10.86 o 
   0   5   8      658.97      697.19     12.67 o 
   1   5   8        3.71       16.60     18.73 o 
   2   5   8       26.50       29.97      3.35 o 
   3   5   8       60.30       73.76      4.42 o 
   4   5   8        1.22        6.33     21.71 o 
   5   5   8       18.92       28.79     12.24 o 
   6   5   8       61.82       78.42     12.80 o 
  -7   6   8       79.54       67.87     12.95 o 
  -6   6   8       24.79       34.19      9.80 o 
  -5   6   8       20.11       24.64      9.22 o 
  -4   6   8      325.63      355.51     28.57 o 
  -3   6   8      407.70      355.92      6.01 o 
  -2   6   8      435.22      423.51     39.93 o 
  -1   6   8      813.06      814.89     11.88 o 
   0   6   8       84.90       82.03     17.62 o 
   1   6   8       49.54       47.04      7.31 o 
   2   6   8       14.95       31.49     10.51 o 
   3   6   8       19.81       24.35     25.71 o 
   4   6   8      202.36      208.91      7.73 o 
   5   6   8      144.39      150.40     16.39 o 
  -6   7   8       20.16       28.01     20.96 o 
  -5   7   8       69.95       92.50     48.10 o 
  -4   7   8      153.03      167.97      8.65 o 
  -3   7   8      268.25      290.81     29.86 o 
  -2   7   8       69.28       77.05     15.10 o 
  -1   7   8        1.12        6.65      4.39 o 
   0   7   8       45.59       59.66     17.57 o 
   1   7   8      206.22      203.30     24.56 o 
   2   7   8       64.28       52.13      2.47 o 
   3   7   8       15.19       14.89      6.74 o 
   4   7   8        1.95       17.27     24.88 o 
   5   7   8       46.22       36.12     19.74 o 
  -5   8   8       68.55       83.55     52.11 o 
  -4   8   8      146.15      146.14     26.82 o 
  -3   8   8       36.84       47.68     25.48 o 
  -2   8   8       42.76       60.47     22.74 o 
  -1   8   8       27.28       46.19     21.84 o 
   0   8   8       99.15      154.14     37.79 o 
   1   8   8       79.80      133.26     27.69 o 
   2   8   8      297.62      270.09     36.84 o 
   3   8   8      592.54      493.62      9.40 o 
   4   8   8      245.85      217.80     26.21 o 
  -4   9   8       81.45      103.29     46.25 o 
  -3   9   8       48.00       75.23     43.16 o 
  -2   9   8        2.92        7.09     18.81 o 
  -1   9   8       18.54       14.73     12.49 o 
   0   9   8       55.65       59.00     19.03 o 
   1   9   8       73.41       63.11     14.50 o 
   2   9   8        9.35       16.70     19.05 o 
  -7   1   9      571.14      567.24     17.21 o 
  -6   1   9      390.08      415.91     22.94 o 
  -5   1   9      695.37      661.83     10.45 o 
  -4   1   9       60.18       62.51      2.43 o 
  -3   1   9       27.34       23.51      2.69 o 
  -2   1   9      146.72      154.90      9.70 o 
  -1   1   9      628.24      580.46     16.69 o 
   0   1   9      140.70      180.69     11.17 o 
   1   1   9      442.61      417.79     11.70 o 
   2   1   9      378.71      401.80     13.79 o 
   3   1   9      419.85      396.86     25.74 o 
   4   1   9      206.90      177.22     16.23 o 
   5   1   9       41.48       32.20      5.86 o 
   6   1   9       32.17       62.11     27.49 o 
  -7   2   9        1.13        4.04     16.53 o 
  -6   2   9        8.49       25.13     17.18 o 
  -5   2   9       23.74       20.40      4.35 o 
  -4   2   9        3.14       25.27     14.93 o 
  -3   2   9      194.42      177.34     20.72 o 
  -2   2   9       71.97       73.44      7.99 o 
  -1   2   9      446.84      504.77     13.34 o 
   0   2   9      519.16      560.70     12.68 o 
   1   2   9        1.46        6.29     18.90 o 
   2   2   9        1.53        4.71     15.64 o 
   3   2   9      114.46      123.84      9.39 o 
   4   2   9        3.86       12.60     15.13 o 
   5   2   9       41.09       61.97      2.62 o 
  -7   3   9       28.62       48.62     28.48 o 
  -6   3   9       57.27       54.61      9.29 o 
  -5   3   9       21.13       34.95     19.45 o 
  -4   3   9      723.65      711.15     15.98 o 
  -3   3   9      213.49      223.25     20.73 o 
  -2   3   9      816.51      800.22     12.00 o 
  -1   3   9      264.73      241.20     16.18 o 
   0   3   9      185.52      232.57     27.54 o 
   1   3   9       72.36      100.30      5.39 o 
   2   3   9       41.21       61.73     19.66 o 
   3   3   9      130.13      157.36     11.15 o 
   4   3   9      100.56      131.18      8.53 o 
   5   3   9      107.14      122.70     21.29 o 
  -6   4   9      111.69      106.70      8.79 o 
  -5   4   9      177.36      218.69     11.94 o 
  -4   4   9      151.75      134.12      8.54 o 
  -3   4   9        7.56       11.67      6.78 o 
  -2   4   9      316.08      322.54      8.39 o 
  -1   4   9       19.46       26.63      8.38 o 
   0   4   9      277.60      296.39     20.47 o 
   1   4   9       57.00       44.15      9.72 o 
   2   4   9       48.14       33.84      3.94 o 
   3   4   9       13.98       14.49      2.11 o 
   4   4   9       67.97       51.20      3.08 o 
   5   4   9       11.24       13.21     13.54 o 
  -6   5   9      254.93      291.52     17.38 o 
  -5   5   9      160.35      155.49      9.64 o 
  -4   5   9       42.84       55.90     24.30 o 
  -3   5   9       54.68       57.08     13.38 o 
  -2   5   9       56.84       51.23      4.06 o 
  -1   5   9      188.29      199.57     24.15 o 
   0   5   9      377.58      415.34     16.13 o 
   1   5   9      250.79      237.73     22.51 o 
   2   5   9      473.46      404.02     17.19 o 
   3   5   9      437.00      379.79     18.19 o 
   4   5   9      133.64      135.61     18.18 o 
  -5   6   9       37.67       48.81      6.06 o 
  -4   6   9        1.88        1.12      2.76 o 
  -3   6   9        6.65       11.06      3.96 o 
  -2   6   9        3.35       11.89      5.38 o 
  -1   6   9        5.05       14.45     11.40 o 
   0   6   9       90.98      116.98     13.78 o 
   1   6   9        8.58       10.52      3.81 o 
   2   6   9        3.20        5.45     11.91 o 
   3   6   9       22.88       25.29      6.64 o 
   4   6   9       32.37       35.86     27.56 o 
  -4   7   9      316.26      313.18     16.19 o 
  -3   7   9      268.05      260.54     31.14 o 
  -2   7   9      164.33      201.20     30.27 o 
  -1   7   9      265.06      280.90     37.72 o 
   0   7   9      268.15      259.14     40.11 o 
   1   7   9      177.04      187.88     14.58 o 
   2   7   9        9.47       23.62     33.02 o 
   3   7   9       13.75       22.96      4.90 o 
  -3   8   9        4.55        4.93     11.72 o 
  -2   8   9        1.28        4.59     12.75 o 
  -1   8   9        0.31        1.24     19.29 o 
   0   8   9       12.68       17.24     15.28 o 
   1   8   9        7.20        9.64     32.45 o 
  -6   0  10        9.42       40.08     52.11 o 
  -5   0  10       24.81       39.13      6.44 o 
  -4   0  10      253.66      251.77      4.96 o 
  -3   0  10      114.15      118.84     17.27 o 
  -2   0  10      933.81      859.43     12.49 o 
  -1   0  10      546.02      481.72     20.07 o 
   0   0  10      324.85      310.79     27.57 o 
   1   0  10       36.31       43.78     46.25 o 
   2   0  10      142.69      164.95     29.60 o 
   3   0  10       12.78        5.24     15.11 o 
   4   0  10        3.03       24.97     39.77 o 
  -5   1  10      159.19      171.61     13.89 o 
  -4   1  10      318.38      339.45     14.47 o 
  -3   1  10        3.87        4.43      2.76 o 
  -2   1  10       10.91       17.61     13.15 o 
  -1   1  10      233.14      224.77      4.63 o 
   0   1  10       57.16       53.47     18.34 o 
   1   1  10      179.19      144.61      8.50 o 
   2   1  10       14.79       13.44      5.81 o 
   3   1  10        4.46        5.42     21.83 o 
   4   1  10        0.69       12.98      5.77 o 
  -5   2  10      241.57      267.43     17.76 o 
  -4   2  10       34.44       39.85     10.37 o 
  -3   2  10        3.54        8.16      4.63 o 
  -2   2  10        1.18        7.86     12.57 o 
  -1   2  10      264.53      258.67     26.42 o 
   0   2  10       99.69      107.88      9.35 o 
   1   2  10      315.58      307.56     13.86 o 
   2   2  10      318.82      340.55     21.71 o 
   3   2  10      296.92      309.98     40.25 o 
   4   2  10       91.56       94.19     30.67 o 
  -5   3  10        3.09        3.53      5.23 o 
  -4   3  10       14.73       16.22      7.33 o 
  -3   3  10        4.95        9.06     20.17 o 
  -2   3  10       54.51       53.65      3.92 o 
  -1   3  10        8.92        9.38      7.47 o 
   0   3  10       44.60       39.37      2.73 o 
   1   3  10        3.41        8.67      4.12 o 
   2   3  10       11.08       12.39      2.17 o 
   3   3  10       28.43       34.13      6.46 o 
  -4   4  10      145.68      228.02     40.52 o 
  -3   4  10      198.02      200.45     20.32 o 
  -2   4  10      117.41      104.54     19.79 o 
  -1   4  10      260.90      332.64     28.60 o 
   0   4  10      277.93      259.94     36.91 o 
   1   4  10      312.27      348.99      8.88 o 
   2   4  10       74.30       95.39     29.12 o 
   3   4  10      155.12      138.99     24.22 o 
  -4   5  10       13.74       14.18      6.14 o 
  -3   5  10        1.53        2.70     10.06 o 
  -2   5  10        3.25       10.55      9.20 o 
  -1   5  10       50.06       50.61      0.74 o 
   0   5  10       16.96       15.42      8.41 o 
   1   5  10        4.30        3.63      2.85 o 
   2   5  10        0.35        1.64     11.43 o 
  -2   6  10      212.87      199.23      8.78 o 
  -1   6  10       81.19       88.05     14.07 o 
   0   6  10      150.84      120.03     11.68 o 
   1   6  10        6.44       19.87      6.90 o 
  -3   1  11       45.54       42.26      9.49 o 
  -2   1  11       67.00       75.61     10.95 o 
  -1   1  11      181.47      201.14      4.61 o 
   0   1  11      267.26      264.25     21.80 o 
   1   1  11      201.19      185.90     29.27 o 
  -2   2  11        0.52        1.28      9.22 o 
  -1   2  11       29.40       34.43      7.85 o 
   0   2  11        4.89        5.52      9.05 o 
  -1   3  11      172.51      143.77     13.87 o 
                                                 
